# Supplementary material for: 4,6-Bis(diphenyl­phosphan­yl)-2,8-di­methyl­phenoxathiin dichloro­methane monosolvate
Source: Acta Crystallogr Sect E Struct Rep Online. 2012 Mar 10;68(Pt 4):o1040. doi: 10.1107/S1600536812009920 (PMC3344001; doi:10.1107/S1600536812009920)
Supplement: Supplementary file 1 [file e-68-o1040-sup1.cif]

##############################################################################
#                                                                            #
# This CIF contains the data in a paper accepted for publication in          #
# Acta Crystallographica Section E. It conforms to the requirements of       #
# Notes for Authors for Acta Crystallographica Section E, and has been       #
# peer reviewed under the auspices of the IUCr Commission on Journals.       #
#                                                                            #
# Full details of the Crystallographic Information File format               #
# are given in the paper "The Crystallographic Information File (CIF):       #
# a New Standard Archive File for Crystallography" by S. R. Hall, F. H.      #
# Allen and I. D. Brown [Acta Cryst. (1991), A47, 655-685].                  #
#                                                                            #
# The current version of the core CIF dictionary is obtainable from          #
# ftp://ftp.iucr.org/pub/cif_core.dic.                                       #
#                                                                            #
# Software is freely available for graphical display of the structure(s)     #
# in this CIF. For information consult the CIF software page                 #
# http://www.iucr.org/resources/cif/software.                                #
#                                                                            #
# This file may be used for bona fide research purposes within the           #
# scientific community so long as proper attribution is given to the journal # 
# article from which it was obtained.                                        #
#                                                                            #
##############################################################################
data_I
_audit_creation_method     SHELXL-97
_chemical_name_systematic
;
4,6-Bis(diphenylphosphanyl)-2,8-dimethylphenoxathiin dichloromethane
monosolvate
;
_chemical_name_common     ?
_chemical_formula_moiety     'C38 H30 O P2 S, C H2 Cl2'
_chemical_formula_sum     'C39 H32 Cl2 O P2 S'
_chemical_formula_iupac     'C38 H30 O P2 S, C H2 Cl2'
_chemical_formula_weight     681.55
_chemical_melting_point     ?
_symmetry_cell_setting     monoclinic
_symmetry_space_group_name_H-M     'P 21/n'
_symmetry_space_group_name_Hall     '-P 2yn'
loop_
    _symmetry_equiv_pos_as_xyz
    'x, y, z'
    '-x+1/2, y+1/2, -z+1/2'
    '-x, -y, -z'
    'x-1/2, -y-1/2, z-1/2'
_cell_length_a     9.3605(7)
_cell_length_b     20.6796(15)
_cell_length_c     18.1360(15)
_cell_angle_alpha     90.00
_cell_angle_beta     104.9550(10)
_cell_angle_gamma     90.00
_cell_volume     3391.7(5)
_cell_formula_units_Z     4
_cell_measurement_reflns_used     9922
_cell_measurement_theta_min     2.25
_cell_measurement_theta_max     28.33
_cell_measurement_temperature     173(2)
_exptl_crystal_description     prism
_exptl_crystal_colour     colourless
_exptl_crystal_size_max     0.47
_exptl_crystal_size_mid     0.36
_exptl_crystal_size_min     0.28
_exptl_crystal_density_diffrn     1.335
_exptl_crystal_density_meas     ?
_exptl_crystal_density_method     'not measured'
_exptl_crystal_F_000     1416
_exptl_absorpt_coefficient_mu     0.378
_exptl_absorpt_correction_type     none
_exptl_absorpt_process_details     ?
_exptl_absorpt_correction_T_min     ?
_exptl_absorpt_correction_T_max     ?
_exptl_special_details     ?
_diffrn_ambient_temperature     173(2)
_diffrn_radiation_type     MoK\a
_diffrn_radiation_wavelength     0.71073
_diffrn_radiation_source     'fine-focus sealed tube'
_diffrn_radiation_monochromator     graphite
_diffrn_measurement_device_type     'Bruker APEXII CCD'
_diffrn_measurement_method     '\f and \w scans'
_diffrn_detector_area_resol_mean     ?
_diffrn_reflns_number     46059
_diffrn_reflns_av_R_equivalents     0.0394
_diffrn_reflns_av_sigmaI/netI     0.0276
_diffrn_reflns_theta_min     1.52
_diffrn_reflns_theta_max     28.00
_diffrn_reflns_theta_full     28.00
_diffrn_measured_fraction_theta_max     1.000
_diffrn_measured_fraction_theta_full     1.000
_diffrn_reflns_limit_h_min     -12
_diffrn_reflns_limit_h_max     12
_diffrn_reflns_limit_k_min     -27
_diffrn_reflns_limit_k_max     27
_diffrn_reflns_limit_l_min     -15
_diffrn_reflns_limit_l_max     23
_diffrn_standards_number     0
_diffrn_standards_interval_count     ?
_diffrn_standards_interval_time     ?
_diffrn_standards_decay_%     ?
_refine_special_details
;
Refinement of <i>F</i>^2^ against ALL reflections. The weighted <i>R</i>-factor
<i>wR</i> and goodness of fit <i>S</i> are based on <i>F</i>^2^, conventional
<i>R</i>-factors <i>R</i> are based on <i>F</i>, with <i>F</i> set to zero for
negative <i>F</i>^2^. The threshold expression of <i>F</i>^2^ >
\s(<i>F</i>^2^) is used only for calculating <i>R</i>-factors(gt) <i>etc</i>.
and is not relevant to the choice of reflections for refinement.
<i>R</i>-factors based on <i>F</i>^2^ are statistically about twice as large
as those based on <i>F</i>, and <i>R</i>- factors based on ALL data will be
even larger.
;
_reflns_number_total     8183
_reflns_number_gt     6527
_reflns_threshold_expression     I>2sigma(I)
_refine_ls_structure_factor_coef     Fsqd
_refine_ls_matrix_type     full
_refine_ls_R_factor_all     0.0479
_refine_ls_R_factor_gt     0.0361
_refine_ls_wR_factor_gt     0.0937
_refine_ls_wR_factor_ref     0.0997
_refine_ls_goodness_of_fit_ref     1.067
_refine_ls_restrained_S_all     1.067
_refine_ls_number_reflns     8183
_refine_ls_number_parameters     408
_refine_ls_number_restraints     0
_refine_ls_hydrogen_treatment     constr
_refine_ls_weighting_scheme     calc
_refine_ls_weighting_details
         'calc w=1/[\s^2^(Fo^2^)+(0.0535P)^2^+0.4429P] where P=(Fo^2^+2Fc^2^)/3'
_atom_sites_solution_hydrogens     geom
_atom_sites_solution_primary     direct
_atom_sites_solution_secondary     difmap
_refine_ls_shift/su_max     0.001
_refine_ls_shift/su_mean     0.000
_refine_diff_density_max     0.462
_refine_diff_density_min     -0.509
_refine_ls_extinction_method     none
_refine_ls_extinction_coef     ?
loop_
    _atom_type_symbol
    _atom_type_description
    _atom_type_scat_dispersion_real
    _atom_type_scat_dispersion_imag
    _atom_type_scat_source
    'C' 'C' 0.0033 0.0016
                         'International Tables Vol C Tables 4.2.6.8 and 6.1.1.4'
    'H' 'H' 0.0000 0.0000
                         'International Tables Vol C Tables 4.2.6.8 and 6.1.1.4'
    'O' 'O' 0.0106 0.0060
                         'International Tables Vol C Tables 4.2.6.8 and 6.1.1.4'
    'P' 'P' 0.1023 0.0942
                         'International Tables Vol C Tables 4.2.6.8 and 6.1.1.4'
    'S' 'S' 0.1246 0.1234
                         'International Tables Vol C Tables 4.2.6.8 and 6.1.1.4'
    'Cl' 'Cl' 0.1484 0.1585
                         'International Tables Vol C Tables 4.2.6.8 and 6.1.1.4'
_computing_data_collection     'APEX2 (Bruker, 2005)'
_computing_cell_refinement     'SAINT-Plus (Bruker, 2005)'
_computing_data_reduction     'SAINT-Plus (Bruker, 2005)'
_computing_structure_solution     'SHELXS97 (Sheldrick, 2008)'
_computing_structure_refinement     'SHELXL97 (Sheldrick, 2008)'
_computing_molecular_graphics     'SHELXTL (Sheldrick, 2008)'
_computing_publication_material     'SHELXTL (Sheldrick, 2008)'
loop_
    _atom_site_type_symbol
    _atom_site_label
    _atom_site_fract_x
    _atom_site_fract_y
    _atom_site_fract_z
    _atom_site_U_iso_or_equiv
    _atom_site_adp_type
    _atom_site_calc_flag
    _atom_site_refinement_flags
    _atom_site_occupancy
    _atom_site_symmetry_multiplicity
    _atom_site_disorder_assembly
    _atom_site_disorder_group
    C C1 0.67489(15) -0.01794(7) 0.12353(8) 0.0246(3) Uani d . 1 1 . .
    C C2 0.61337(16) -0.07280(7) 0.08142(8) 0.0275(3) Uani d . 1 1 . .
    H H2 0.6780 -0.1031 0.0675 0.033 Uiso calc R 1 1 . .
    C C3 0.46158(16) -0.08469(7) 0.05916(8) 0.0282(3) Uani d . 1 1 . .
    C C4 0.36781(16) -0.04140(7) 0.08135(8) 0.0274(3) Uani d . 1 1 . .
    H H4 0.2641 -0.0486 0.0671 0.033 Uiso calc R 1 1 . .
    C C5 0.42542(15) 0.01272(7) 0.12445(8) 0.0245(3) Uani d . 1 1 . .
    C C6 0.57712(15) 0.02502(7) 0.14406(8) 0.0234(3) Uani d . 1 1 . .
    C C7 0.63835(15) 0.19416(7) 0.18215(8) 0.0240(3) Uani d . 1 1 . .
    C C8 0.55781(16) 0.25217(7) 0.17171(8) 0.0272(3) Uani d . 1 1 . .
    H H8 0.6101 0.2920 0.1770 0.033 Uiso calc R 1 1 . .
    C C9 0.40319(16) 0.25350(7) 0.15383(9) 0.0295(3) Uani d . 1 1 . .
    C C10 0.32755(16) 0.19526(7) 0.14747(9) 0.0302(3) Uani d . 1 1 . .
    H H10 0.2225 0.1952 0.1351 0.036 Uiso calc R 1 1 . .
    C C11 0.40387(16) 0.13687(7) 0.15907(8) 0.0260(3) Uani d . 1 1 . .
    C C12 0.55822(15) 0.13654(7) 0.17502(7) 0.0233(3) Uani d . 1 1 . .
    C C13 0.39974(19) -0.14374(8) 0.01255(10) 0.0377(4) Uani d . 1 1 . .
    H H13A 0.3703 -0.1759 0.0455 0.057 Uiso calc R 1 1 . .
    H H13B 0.4754 -0.1623 -0.0097 0.057 Uiso calc R 1 1 . .
    H H13C 0.3134 -0.1313 -0.0284 0.057 Uiso calc R 1 1 . .
    C C14 0.31804(19) 0.31613(8) 0.14184(11) 0.0410(4) Uani d . 1 1 . .
    H H14A 0.2463 0.3155 0.0918 0.062 Uiso calc R 1 1 . .
    H H14B 0.3867 0.3523 0.1441 0.062 Uiso calc R 1 1 . .
    H H14C 0.2657 0.3213 0.1818 0.062 Uiso calc R 1 1 . .
    C C21 0.93204(15) -0.01030(7) 0.25149(8) 0.0249(3) Uani d . 1 1 . .
    C C22 0.83985(17) -0.03259(8) 0.29494(9) 0.0319(3) Uani d . 1 1 . .
    H H22 0.7394 -0.0424 0.2710 0.038 Uiso calc R 1 1 . .
    C C23 0.89407(18) -0.04055(9) 0.37329(9) 0.0376(4) Uani d . 1 1 . .
    H H23 0.8297 -0.0556 0.4024 0.045 Uiso calc R 1 1 . .
    C C24 1.04062(18) -0.02698(8) 0.40987(9) 0.0353(4) Uani d . 1 1 . .
    H H24 1.0763 -0.0326 0.4635 0.042 Uiso calc R 1 1 . .
    C C25 1.13368(18) -0.00517(8) 0.36723(10) 0.0362(4) Uani d . 1 1 . .
    H H25 1.2345 0.0038 0.3913 0.043 Uiso calc R 1 1 . .
    C C26 1.07971(17) 0.00357(8) 0.28947(9) 0.0328(3) Uani d . 1 1 . .
    H H26 1.1442 0.0194 0.2609 0.039 Uiso calc R 1 1 . .
    C C31 0.94616(16) -0.07369(7) 0.11622(9) 0.0270(3) Uani d . 1 1 . .
    C C32 0.9978(2) -0.12632(8) 0.16371(10) 0.0425(4) Uani d . 1 1 . .
    H H32 0.9980 -0.1242 0.2161 0.051 Uiso calc R 1 1 . .
    C C33 1.0489(2) -0.18156(9) 0.13569(12) 0.0523(5) Uani d . 1 1 . .
    H H33 1.0840 -0.2169 0.1688 0.063 Uiso calc R 1 1 . .
    C C34 1.0487(2) -0.18526(9) 0.05995(11) 0.0451(4) Uani d . 1 1 . .
    H H34 1.0836 -0.2232 0.0408 0.054 Uiso calc R 1 1 . .
    C C35 0.99786(18) -0.13374(8) 0.01163(9) 0.0372(4) Uani d . 1 1 . .
    H H35 0.9971 -0.1365 -0.0408 0.045 Uiso calc R 1 1 . .
    C C36 0.94815(16) -0.07838(8) 0.03957(9) 0.0308(3) Uani d . 1 1 . .
    H H36 0.9148 -0.0429 0.0062 0.037 Uiso calc R 1 1 . .
    C C41 0.89248(15) 0.27288(7) 0.18795(8) 0.0268(3) Uani d . 1 1 . .
    C C42 0.86834(18) 0.29087(8) 0.11127(9) 0.0360(4) Uani d . 1 1 . .
    H H42 0.8192 0.2619 0.0723 0.043 Uiso calc R 1 1 . .
    C C43 0.91518(19) 0.35028(9) 0.09168(11) 0.0425(4) Uani d . 1 1 . .
    H H43 0.8969 0.3622 0.0395 0.051 Uiso calc R 1 1 . .
    C C44 0.98901(19) 0.39268(8) 0.14815(11) 0.0428(4) Uani d . 1 1 . .
    H H44 1.0223 0.4333 0.1346 0.051 Uiso calc R 1 1 . .
    C C45 1.0138(2) 0.37585(8) 0.22366(11) 0.0429(4) Uani d . 1 1 . .
    H H45 1.0639 0.4050 0.2622 0.051 Uiso calc R 1 1 . .
    C C46 0.96594(18) 0.31636(8) 0.24391(10) 0.0343(3) Uani d . 1 1 . .
    H H46 0.9834 0.3052 0.2963 0.041 Uiso calc R 1 1 . .
    C C51 0.88289(17) 0.19002(7) 0.31191(9) 0.0297(3) Uani d . 1 1 . .
    C C52 0.7990(2) 0.22244(9) 0.35306(10) 0.0415(4) Uani d . 1 1 . .
    H H52 0.7145 0.2464 0.3270 0.050 Uiso calc R 1 1 . .
    C C53 0.8384(2) 0.21988(11) 0.43235(11) 0.0525(5) Uani d . 1 1 . .
    H H53 0.7803 0.2421 0.4601 0.063 Uiso calc R 1 1 . .
    C C54 0.9611(3) 0.18540(10) 0.47112(11) 0.0568(6) Uani d . 1 1 . .
    H H54 0.9873 0.1839 0.5253 0.068 Uiso calc R 1 1 . .
    C C55 1.0442(3) 0.15360(10) 0.43126(12) 0.0649(6) Uani d . 1 1 . .
    H H55 1.1289 0.1299 0.4577 0.078 Uiso calc R 1 1 . .
    C C56 1.0059(2) 0.15565(9) 0.35211(11) 0.0495(5) Uani d . 1 1 . .
    H H56 1.0647 0.1332 0.3250 0.059 Uiso calc R 1 1 . .
    O O1 0.63781(10) 0.07871(4) 0.18809(6) 0.0254(2) Uani d . 1 1 . .
    P P1 0.87456(4) 0.001195(17) 0.14751(2) 0.02475(9) Uani d . 1 1 . .
    P P2 0.84253(4) 0.189890(18) 0.20739(2) 0.02557(9) Uani d . 1 1 . .
    S S1 0.30570(4) 0.064058(19) 0.15779(2) 0.03050(10) Uani d . 1 1 . .
    C C57 0.5549(3) 0.08998(11) 0.36408(12) 0.0588(5) Uani d . 1 1 . .
    H H57A 0.5305 0.0567 0.3235 0.071 Uiso calc R 1 1 . .
    H H57B 0.6410 0.1149 0.3574 0.071 Uiso calc R 1 1 . .
    Cl Cl1 0.40384(9) 0.14207(3) 0.35502(3) 0.07616(19) Uani d . 1 1 . .
    Cl Cl2 0.60096(7) 0.05229(3) 0.45321(3) 0.06801(17) Uani d . 1 1 . .
loop_
    _atom_site_aniso_label
    _atom_site_aniso_U_11
    _atom_site_aniso_U_22
    _atom_site_aniso_U_33
    _atom_site_aniso_U_12
    _atom_site_aniso_U_13
    _atom_site_aniso_U_23
    C1 0.0241(7) 0.0248(7) 0.0251(7) -0.0002(5) 0.0067(5) 0.0043(5)
    C2 0.0296(7) 0.0257(7) 0.0280(7) -0.0009(6) 0.0091(6) 0.0003(6)
    C3 0.0308(7) 0.0282(7) 0.0247(7) -0.0043(6) 0.0057(6) 0.0014(6)
    C4 0.0249(7) 0.0309(7) 0.0253(7) -0.0040(6) 0.0047(6) 0.0032(6)
    C5 0.0248(7) 0.0258(7) 0.0227(7) 0.0007(5) 0.0059(5) 0.0038(5)
    C6 0.0251(7) 0.0229(7) 0.0214(6) -0.0011(5) 0.0045(5) 0.0027(5)
    C7 0.0238(7) 0.0282(7) 0.0198(6) 0.0004(6) 0.0052(5) -0.0020(5)
    C8 0.0293(7) 0.0249(7) 0.0272(7) 0.0013(6) 0.0068(6) -0.0024(6)
    C9 0.0291(7) 0.0298(7) 0.0293(8) 0.0061(6) 0.0070(6) -0.0013(6)
    C10 0.0233(7) 0.0352(8) 0.0322(8) 0.0030(6) 0.0075(6) -0.0019(6)
    C11 0.0244(7) 0.0295(7) 0.0246(7) -0.0011(6) 0.0074(6) -0.0007(6)
    C12 0.0246(7) 0.0260(7) 0.0191(6) 0.0031(5) 0.0051(5) 0.0008(5)
    C13 0.0369(9) 0.0360(9) 0.0406(9) -0.0076(7) 0.0107(7) -0.0098(7)
    C14 0.0365(9) 0.0333(9) 0.0520(11) 0.0091(7) 0.0092(8) -0.0033(7)
    C21 0.0251(7) 0.0226(7) 0.0275(7) -0.0001(5) 0.0077(6) 0.0006(5)
    C22 0.0248(7) 0.0389(8) 0.0326(8) -0.0013(6) 0.0083(6) 0.0037(7)
    C23 0.0347(8) 0.0482(10) 0.0329(8) 0.0002(7) 0.0143(7) 0.0074(7)
    C24 0.0381(8) 0.0388(9) 0.0275(8) 0.0037(7) 0.0056(7) 0.0012(7)
    C25 0.0290(8) 0.0400(9) 0.0366(9) -0.0044(7) 0.0028(7) -0.0006(7)
    C26 0.0278(7) 0.0366(8) 0.0344(8) -0.0057(6) 0.0090(6) 0.0021(7)
    C31 0.0239(7) 0.0295(7) 0.0295(7) -0.0012(6) 0.0100(6) 0.0010(6)
    C32 0.0623(12) 0.0354(9) 0.0346(9) 0.0130(8) 0.0213(8) 0.0060(7)
    C33 0.0747(14) 0.0362(10) 0.0512(11) 0.0197(9) 0.0256(10) 0.0075(8)
    C34 0.0497(11) 0.0378(9) 0.0529(11) 0.0042(8) 0.0222(9) -0.0104(8)
    C35 0.0331(8) 0.0480(10) 0.0332(8) -0.0062(7) 0.0133(7) -0.0104(7)
    C36 0.0262(7) 0.0366(8) 0.0295(8) -0.0028(6) 0.0070(6) 0.0014(6)
    C41 0.0230(7) 0.0286(7) 0.0307(8) 0.0013(6) 0.0103(6) -0.0018(6)
    C42 0.0326(8) 0.0440(9) 0.0329(8) -0.0032(7) 0.0109(7) 0.0005(7)
    C43 0.0360(9) 0.0503(10) 0.0437(10) 0.0030(8) 0.0146(8) 0.0166(8)
    C44 0.0377(9) 0.0320(8) 0.0648(12) 0.0037(7) 0.0244(9) 0.0092(8)
    C45 0.0466(10) 0.0309(8) 0.0563(11) -0.0075(7) 0.0224(9) -0.0110(8)
    C46 0.0391(9) 0.0325(8) 0.0340(8) -0.0034(7) 0.0141(7) -0.0045(6)
    C51 0.0310(7) 0.0262(7) 0.0288(7) -0.0041(6) 0.0022(6) 0.0022(6)
    C52 0.0394(9) 0.0540(11) 0.0308(8) -0.0005(8) 0.0084(7) 0.0023(8)
    C53 0.0611(12) 0.0645(13) 0.0334(10) -0.0123(10) 0.0150(9) -0.0037(9)
    C54 0.0847(16) 0.0486(11) 0.0274(9) -0.0151(11) -0.0030(9) 0.0046(8)
    C55 0.0803(16) 0.0536(12) 0.0421(11) 0.0176(11) -0.0182(11) 0.0022(10)
    C56 0.0538(11) 0.0435(10) 0.0405(10) 0.0141(9) -0.0069(8) -0.0034(8)
    O1 0.0243(5) 0.0226(5) 0.0271(5) 0.0010(4) 0.0027(4) -0.0005(4)
    P1 0.02381(18) 0.02421(18) 0.02701(19) -0.00075(14) 0.00797(14) 0.00316(14)
    P2 0.02309(18) 0.02554(19) 0.02756(19) 0.00042(14) 0.00558(14) -0.00296(14)
    S1 0.02473(18) 0.0316(2) 0.0379(2) -0.00240(14) 0.01310(15) -0.00110(16)
    C57 0.0696(14) 0.0653(13) 0.0483(12) -0.0136(11) 0.0277(11) 0.0025(10)
    Cl1 0.1172(6) 0.0525(3) 0.0529(3) 0.0151(3) 0.0113(3) 0.0040(2)
    Cl2 0.0751(4) 0.0842(4) 0.0416(3) 0.0195(3) 0.0094(3) 0.0037(3)
_geom_special_details
;
All e.s.d.'s (except the e.s.d. in the dihedral angle between two l.s. planes)
are estimated using the full covariance matrix. The cell e.s.d.'s are taken
into account individually in the estimation of e.s.d.'s in distances, angles
and torsion angles; correlations between e.s.d.'s in cell parameters are only
used when they are defined by crystal symmetry. An approximate (isotropic)
treatment of cell e.s.d.'s is used for estimating e.s.d.'s involving l.s.
planes.
;
loop_
    _geom_bond_atom_site_label_1
    _geom_bond_atom_site_label_2
    _geom_bond_site_symmetry_2
    _geom_bond_distance
    _geom_bond_publ_flag
    C1 C6 . 1.393(2) ?
    C1 C2 . 1.405(2) ?
    C1 P1 . 1.8492(14) ?
    C2 C3 . 1.395(2) ?
    C2 H2 . 0.9500 ?
    C3 C4 . 1.384(2) ?
    C3 C13 . 1.513(2) ?
    C4 C5 . 1.392(2) ?
    C4 H4 . 0.9500 ?
    C5 C6 . 1.3953(19) ?
    C5 S1 . 1.7601(14) ?
    C6 O1 . 1.3996(16) ?
    C7 C12 . 1.3961(19) ?
    C7 C8 . 1.4035(19) ?
    C7 P2 . 1.8489(14) ?
    C8 C9 . 1.399(2) ?
    C8 H8 . 0.9500 ?
    C9 C10 . 1.387(2) ?
    C9 C14 . 1.507(2) ?
    C10 C11 . 1.391(2) ?
    C10 H10 . 0.9500 ?
    C11 C12 . 1.3983(19) ?
    C11 S1 . 1.7610(15) ?
    C12 O1 . 1.3966(16) ?
    C13 H13A . 0.9800 ?
    C13 H13B . 0.9800 ?
    C13 H13C . 0.9800 ?
    C14 H14A . 0.9800 ?
    C14 H14B . 0.9800 ?
    C14 H14C . 0.9800 ?
    C21 C22 . 1.389(2) ?
    C21 C26 . 1.406(2) ?
    C21 P1 . 1.8381(15) ?
    C22 C23 . 1.390(2) ?
    C22 H22 . 0.9500 ?
    C23 C24 . 1.390(2) ?
    C23 H23 . 0.9500 ?
    C24 C25 . 1.381(2) ?
    C24 H24 . 0.9500 ?
    C25 C26 . 1.382(2) ?
    C25 H25 . 0.9500 ?
    C26 H26 . 0.9500 ?
    C31 C32 . 1.395(2) ?
    C31 C36 . 1.399(2) ?
    C31 P1 . 1.8345(15) ?
    C32 C33 . 1.384(2) ?
    C32 H32 . 0.9500 ?
    C33 C34 . 1.375(3) ?
    C33 H33 . 0.9500 ?
    C34 C35 . 1.384(3) ?
    C34 H34 . 0.9500 ?
    C35 C36 . 1.380(2) ?
    C35 H35 . 0.9500 ?
    C36 H36 . 0.9500 ?
    C41 C46 . 1.397(2) ?
    C41 C42 . 1.400(2) ?
    C41 P2 . 1.8367(15) ?
    C42 C43 . 1.381(2) ?
    C42 H42 . 0.9500 ?
    C43 C44 . 1.389(3) ?
    C43 H43 . 0.9500 ?
    C44 C45 . 1.373(3) ?
    C44 H44 . 0.9500 ?
    C45 C46 . 1.391(2) ?
    C45 H45 . 0.9500 ?
    C46 H46 . 0.9500 ?
    C51 C52 . 1.387(2) ?
    C51 C56 . 1.389(2) ?
    C51 P2 . 1.8349(16) ?
    C52 C53 . 1.390(2) ?
    C52 H52 . 0.9500 ?
    C53 C54 . 1.380(3) ?
    C53 H53 . 0.9500 ?
    C54 C55 . 1.360(3) ?
    C54 H54 . 0.9500 ?
    C55 C56 . 1.387(3) ?
    C55 H55 . 0.9500 ?
    C56 H56 . 0.9500 ?
    C57 Cl2 . 1.745(2) ?
    C57 Cl1 . 1.751(2) ?
    C57 H57A . 0.9900 ?
    C57 H57B . 0.9900 ?
loop_
    _geom_angle_atom_site_label_1
    _geom_angle_atom_site_label_2
    _geom_angle_atom_site_label_3
    _geom_angle_site_symmetry_1
    _geom_angle_site_symmetry_3
    _geom_angle
    _geom_angle_publ_flag
    C6 C1 C2 . . 117.04(13) ?
    C6 C1 P1 . . 119.63(11) ?
    C2 C1 P1 . . 123.24(11) ?
    C3 C2 C1 . . 122.92(13) ?
    C3 C2 H2 . . 118.5 ?
    C1 C2 H2 . . 118.5 ?
    C4 C3 C2 . . 118.47(13) ?
    C4 C3 C13 . . 120.31(14) ?
    C2 C3 C13 . . 121.22(14) ?
    C3 C4 C5 . . 120.04(13) ?
    C3 C4 H4 . . 120.0 ?
    C5 C4 H4 . . 120.0 ?
    C4 C5 C6 . . 120.73(13) ?
    C4 C5 S1 . . 119.29(11) ?
    C6 C5 S1 . . 119.92(11) ?
    C1 C6 C5 . . 120.74(13) ?
    C1 C6 O1 . . 117.41(12) ?
    C5 C6 O1 . . 121.77(12) ?
    C12 C7 C8 . . 117.39(13) ?
    C12 C7 P2 . . 118.59(10) ?
    C8 C7 P2 . . 124.00(11) ?
    C9 C8 C7 . . 122.37(14) ?
    C9 C8 H8 . . 118.8 ?
    C7 C8 H8 . . 118.8 ?
    C10 C9 C8 . . 118.53(13) ?
    C10 C9 C14 . . 119.65(14) ?
    C8 C9 C14 . . 121.81(14) ?
    C9 C10 C11 . . 120.66(13) ?
    C9 C10 H10 . . 119.7 ?
    C11 C10 H10 . . 119.7 ?
    C10 C11 C12 . . 119.89(13) ?
    C10 C11 S1 . . 119.63(11) ?
    C12 C11 S1 . . 120.42(11) ?
    C7 C12 O1 . . 117.70(12) ?
    C7 C12 C11 . . 121.12(13) ?
    O1 C12 C11 . . 121.11(12) ?
    C3 C13 H13A . . 109.5 ?
    C3 C13 H13B . . 109.5 ?
    H13A C13 H13B . . 109.5 ?
    C3 C13 H13C . . 109.5 ?
    H13A C13 H13C . . 109.5 ?
    H13B C13 H13C . . 109.5 ?
    C9 C14 H14A . . 109.5 ?
    C9 C14 H14B . . 109.5 ?
    H14A C14 H14B . . 109.5 ?
    C9 C14 H14C . . 109.5 ?
    H14A C14 H14C . . 109.5 ?
    H14B C14 H14C . . 109.5 ?
    C22 C21 C26 . . 117.78(14) ?
    C22 C21 P1 . . 124.39(11) ?
    C26 C21 P1 . . 117.83(11) ?
    C21 C22 C23 . . 120.19(14) ?
    C21 C22 H22 . . 119.9 ?
    C23 C22 H22 . . 119.9 ?
    C24 C23 C22 . . 121.29(15) ?
    C24 C23 H23 . . 119.4 ?
    C22 C23 H23 . . 119.4 ?
    C25 C24 C23 . . 119.08(15) ?
    C25 C24 H24 . . 120.5 ?
    C23 C24 H24 . . 120.5 ?
    C24 C25 C26 . . 119.79(15) ?
    C24 C25 H25 . . 120.1 ?
    C26 C25 H25 . . 120.1 ?
    C25 C26 C21 . . 121.85(14) ?
    C25 C26 H26 . . 119.1 ?
    C21 C26 H26 . . 119.1 ?
    C32 C31 C36 . . 117.91(14) ?
    C32 C31 P1 . . 124.33(12) ?
    C36 C31 P1 . . 117.76(11) ?
    C33 C32 C31 . . 120.99(16) ?
    C33 C32 H32 . . 119.5 ?
    C31 C32 H32 . . 119.5 ?
    C34 C33 C32 . . 120.07(17) ?
    C34 C33 H33 . . 120.0 ?
    C32 C33 H33 . . 120.0 ?
    C33 C34 C35 . . 120.08(16) ?
    C33 C34 H34 . . 120.0 ?
    C35 C34 H34 . . 120.0 ?
    C36 C35 C34 . . 119.97(15) ?
    C36 C35 H35 . . 120.0 ?
    C34 C35 H35 . . 120.0 ?
    C35 C36 C31 . . 120.98(15) ?
    C35 C36 H36 . . 119.5 ?
    C31 C36 H36 . . 119.5 ?
    C46 C41 C42 . . 118.26(14) ?
    C46 C41 P2 . . 124.34(12) ?
    C42 C41 P2 . . 117.07(12) ?
    C43 C42 C41 . . 120.73(16) ?
    C43 C42 H42 . . 119.6 ?
    C41 C42 H42 . . 119.6 ?
    C42 C43 C44 . . 120.15(16) ?
    C42 C43 H43 . . 119.9 ?
    C44 C43 H43 . . 119.9 ?
    C45 C44 C43 . . 119.93(16) ?
    C45 C44 H44 . . 120.0 ?
    C43 C44 H44 . . 120.0 ?
    C44 C45 C46 . . 120.29(16) ?
    C44 C45 H45 . . 119.9 ?
    C46 C45 H45 . . 119.9 ?
    C45 C46 C41 . . 120.62(16) ?
    C45 C46 H46 . . 119.7 ?
    C41 C46 H46 . . 119.7 ?
    C52 C51 C56 . . 118.19(16) ?
    C52 C51 P2 . . 124.20(12) ?
    C56 C51 P2 . . 117.61(13) ?
    C51 C52 C53 . . 120.12(18) ?
    C51 C52 H52 . . 119.9 ?
    C53 C52 H52 . . 119.9 ?
    C54 C53 C52 . . 120.7(2) ?
    C54 C53 H53 . . 119.7 ?
    C52 C53 H53 . . 119.7 ?
    C55 C54 C53 . . 119.59(18) ?
    C55 C54 H54 . . 120.2 ?
    C53 C54 H54 . . 120.2 ?
    C54 C55 C56 . . 120.28(19) ?
    C54 C55 H55 . . 119.9 ?
    C56 C55 H55 . . 119.9 ?
    C55 C56 C51 . . 121.12(19) ?
    C55 C56 H56 . . 119.4 ?
    C51 C56 H56 . . 119.4 ?
    C12 O1 C6 . . 117.53(10) ?
    C31 P1 C21 . . 100.06(7) ?
    C31 P1 C1 . . 100.04(6) ?
    C21 P1 C1 . . 102.95(6) ?
    C51 P2 C41 . . 101.66(7) ?
    C51 P2 C7 . . 100.36(7) ?
    C41 P2 C7 . . 101.89(6) ?
    C5 S1 C11 . . 98.28(7) ?
    Cl2 C57 Cl1 . . 111.22(11) ?
    Cl2 C57 H57A . . 109.4 ?
    Cl1 C57 H57A . . 109.4 ?
    Cl2 C57 H57B . . 109.4 ?
    Cl1 C57 H57B . . 109.4 ?
    H57A C57 H57B . . 108.0 ?
loop_
    _geom_torsion_atom_site_label_1
    _geom_torsion_atom_site_label_2
    _geom_torsion_atom_site_label_3
    _geom_torsion_atom_site_label_4
    _geom_torsion_site_symmetry_1
    _geom_torsion_site_symmetry_2
    _geom_torsion_site_symmetry_3
    _geom_torsion_site_symmetry_4
    _geom_torsion
    _geom_torsion_publ_flag
    C6 C1 C2 C3 . . . . 1.0(2) ?
    P1 C1 C2 C3 . . . . -175.58(11) ?
    C1 C2 C3 C4 . . . . -1.8(2) ?
    C1 C2 C3 C13 . . . . 178.82(14) ?
    C2 C3 C4 C5 . . . . 0.4(2) ?
    C13 C3 C4 C5 . . . . 179.78(14) ?
    C3 C4 C5 C6 . . . . 1.7(2) ?
    C3 C4 C5 S1 . . . . -175.53(11) ?
    C2 C1 C6 C5 . . . . 1.2(2) ?
    P1 C1 C6 C5 . . . . 177.91(10) ?
    C2 C1 C6 O1 . . . . 178.01(12) ?
    P1 C1 C6 O1 . . . . -5.27(17) ?
    C4 C5 C6 C1 . . . . -2.6(2) ?
    S1 C5 C6 C1 . . . . 174.68(11) ?
    C4 C5 C6 O1 . . . . -179.26(12) ?
    S1 C5 C6 O1 . . . . -2.00(18) ?
    C12 C7 C8 C9 . . . . -0.8(2) ?
    P2 C7 C8 C9 . . . . -178.94(11) ?
    C7 C8 C9 C10 . . . . 1.0(2) ?
    C7 C8 C9 C14 . . . . -179.24(14) ?
    C8 C9 C10 C11 . . . . 0.4(2) ?
    C14 C9 C10 C11 . . . . -179.35(14) ?
    C9 C10 C11 C12 . . . . -2.0(2) ?
    C9 C10 C11 S1 . . . . 175.18(12) ?
    C8 C7 C12 O1 . . . . -177.71(12) ?
    P2 C7 C12 O1 . . . . 0.51(17) ?
    C8 C7 C12 C11 . . . . -0.8(2) ?
    P2 C7 C12 C11 . . . . 177.42(10) ?
    C10 C11 C12 C7 . . . . 2.2(2) ?
    S1 C11 C12 C7 . . . . -174.93(10) ?
    C10 C11 C12 O1 . . . . 178.99(13) ?
    S1 C11 C12 O1 . . . . 1.87(18) ?
    C26 C21 C22 C23 . . . . 0.0(2) ?
    P1 C21 C22 C23 . . . . 179.12(12) ?
    C21 C22 C23 C24 . . . . -0.4(3) ?
    C22 C23 C24 C25 . . . . 0.0(3) ?
    C23 C24 C25 C26 . . . . 0.8(2) ?
    C24 C25 C26 C21 . . . . -1.2(2) ?
    C22 C21 C26 C25 . . . . 0.8(2) ?
    P1 C21 C26 C25 . . . . -178.36(12) ?
    C36 C31 C32 C33 . . . . -0.3(3) ?
    P1 C31 C32 C33 . . . . 179.32(15) ?
    C31 C32 C33 C34 . . . . -0.2(3) ?
    C32 C33 C34 C35 . . . . 0.1(3) ?
    C33 C34 C35 C36 . . . . 0.5(3) ?
    C34 C35 C36 C31 . . . . -1.0(2) ?
    C32 C31 C36 C35 . . . . 0.9(2) ?
    P1 C31 C36 C35 . . . . -178.76(12) ?
    C46 C41 C42 C43 . . . . -0.4(2) ?
    P2 C41 C42 C43 . . . . -174.05(13) ?
    C41 C42 C43 C44 . . . . 0.9(2) ?
    C42 C43 C44 C45 . . . . -0.8(3) ?
    C43 C44 C45 C46 . . . . 0.3(3) ?
    C44 C45 C46 C41 . . . . 0.2(3) ?
    C42 C41 C46 C45 . . . . -0.1(2) ?
    P2 C41 C46 C45 . . . . 173.01(13) ?
    C56 C51 C52 C53 . . . . -0.2(3) ?
    P2 C51 C52 C53 . . . . -179.86(14) ?
    C51 C52 C53 C54 . . . . 0.2(3) ?
    C52 C53 C54 C55 . . . . 0.0(3) ?
    C53 C54 C55 C56 . . . . -0.1(3) ?
    C54 C55 C56 C51 . . . . 0.1(3) ?
    C52 C51 C56 C55 . . . . 0.0(3) ?
    P2 C51 C56 C55 . . . . 179.73(17) ?
    C7 C12 O1 C6 . . . . -145.15(12) ?
    C11 C12 O1 C6 . . . . 37.94(17) ?
    C1 C6 O1 C12 . . . . 145.19(12) ?
    C5 C6 O1 C12 . . . . -38.02(17) ?
    C32 C31 P1 C21 . . . . 11.81(16) ?
    C36 C31 P1 C21 . . . . -168.59(11) ?
    C32 C31 P1 C1 . . . . -93.41(15) ?
    C36 C31 P1 C1 . . . . 86.19(12) ?
    C22 C21 P1 C31 . . . . -98.97(13) ?
    C26 C21 P1 C31 . . . . 80.13(12) ?
    C22 C21 P1 C1 . . . . 3.88(14) ?
    C26 C21 P1 C1 . . . . -177.02(12) ?
    C6 C1 P1 C31 . . . . 174.71(11) ?
    C2 C1 P1 C31 . . . . -8.79(13) ?
    C6 C1 P1 C21 . . . . 71.84(12) ?
    C2 C1 P1 C21 . . . . -111.66(12) ?
    C52 C51 P2 C41 . . . . 71.69(15) ?
    C56 C51 P2 C41 . . . . -107.97(14) ?
    C52 C51 P2 C7 . . . . -32.88(15) ?
    C56 C51 P2 C7 . . . . 147.46(13) ?
    C46 C41 P2 C51 . . . . 9.70(14) ?
    C42 C41 P2 C51 . . . . -177.11(12) ?
    C46 C41 P2 C7 . . . . 113.06(13) ?
    C42 C41 P2 C7 . . . . -73.75(12) ?
    C12 C7 P2 C51 . . . . -88.24(12) ?
    C8 C7 P2 C51 . . . . 89.85(13) ?
    C12 C7 P2 C41 . . . . 167.38(11) ?
    C8 C7 P2 C41 . . . . -14.54(13) ?
    C4 C5 S1 C11 . . . . -150.31(12) ?
    C6 C5 S1 C11 . . . . 32.39(12) ?
    C10 C11 S1 C5 . . . . 150.43(12) ?
    C12 C11 S1 C5 . . . . -32.45(13) ?
data_global
_journal_data_validation_number     ?
_journal_date_recd_electronic     2012-02-22
_journal_date_accepted     2012-03-06
_journal_name_full     'Acta Crystallographica, Section E'
_journal_year     2012
_journal_volume     68
_journal_issue      4
_journal_page_first     o1040
_journal_page_last     o1040
_journal_paper_category     QO
_journal_paper_doi     10.1107/S1600536812009920
_journal_coeditor_code     FJ2525
_publ_contact_author_name
; Dr Muhammad D. Bala
;
_publ_contact_author_address
; School of Chemistry,
  University of KwaZulu-Natal,
  Westville Campus, Private Bag X54001
  Durban 4000,
  South Africa
;
_publ_contact_author_email     'bala@ukzn.ac.za'
_publ_contact_author_fax     '+27312603091'
_publ_contact_author_phone     '+27312602616'
_publ_section_title
;
4,6-Bis(diphenylphosphanyl)-2,8-dimethylphenoxathiin dichloromethane
monosolvate
;
loop_
    _publ_author_name
    _publ_author_address
    'Marimuthu, Thashree'
; School of Chemistry,
  University of KwaZulu-Natal,
  Westville Campus, Private Bag X54001
  Durban 4000,
  South Africa
;
    'Friedrich, Holger B.'
; School of Chemistry,
  University of KwaZulu-Natal,
  Westville Campus, Private Bag X54001
  Durban 4000,
  South Africa
;
    'Bala, Muhammad D.'
; School of Chemistry,
  University of KwaZulu-Natal,
  Westville Campus, Private Bag X54001
  Durban 4000,
  South Africa
;
_iucr_refine_instructions_details
;
TITL Thashree in P2(1)/n
CELL  0.71073   9.3605  20.6796  18.1360   90.000  104.955   90.000
ZERR     4.00   0.0007   0.0015   0.0015    0.000    0.001    0.000
LATT   1
SYMM  1/2 - X, 1/2 + Y, 1/2 - Z
SFAC  C    H    O    P    S    CL
UNIT  156  128  4    8    4    8
MERG   2
OMIT    -2.00  56.00
FMAP   2
PLAN    5
SIZE     0.28   0.36   0.47
ACTA
BOND $H
CONF
L.S.   6
TEMP  -100.00
WGHT    0.053500    0.442900
FVAR       0.23936
MOLE    1
C1    1    0.674887   -0.017941    0.123532    11.00000    0.02406    0.02480 =
         0.02513    0.00433    0.00669   -0.00025
C2    1    0.613365   -0.072799    0.081417    11.00000    0.02964    0.02568 =
         0.02804    0.00032    0.00910   -0.00089
AFIX  43
H2    2    0.678019   -0.103133    0.067486    11.00000   -1.20000
AFIX   0
C3    1    0.461577   -0.084694    0.059156    11.00000    0.03077    0.02821 =
         0.02466    0.00138    0.00569   -0.00432
C4    1    0.367808   -0.041396    0.081349    11.00000    0.02490    0.03091 =
         0.02534    0.00325    0.00465   -0.00404
AFIX  43
H4    2    0.264072   -0.048629    0.067144    11.00000   -1.20000
AFIX   0
C5    1    0.425415    0.012720    0.124454    11.00000    0.02484    0.02579 =
         0.02271    0.00385    0.00593    0.00068
C6    1    0.577115    0.025019    0.144060    11.00000    0.02509    0.02293 =
         0.02136    0.00275    0.00450   -0.00108
C7    1    0.638349    0.194160    0.182154    11.00000    0.02378    0.02823 =
         0.01979   -0.00198    0.00522    0.00037
C8    1    0.557807    0.252174    0.171713    11.00000    0.02934    0.02492 =
         0.02717   -0.00241    0.00682    0.00126
AFIX  43
H8    2    0.610140    0.291978    0.176973    11.00000   -1.20000
AFIX   0
C9    1    0.403190    0.253497    0.153833    11.00000    0.02913    0.02983 =
         0.02927   -0.00130    0.00698    0.00607
C10   1    0.327548    0.195263    0.147474    11.00000    0.02330    0.03523 =
         0.03215   -0.00191    0.00749    0.00301
AFIX  43
H10   2    0.222548    0.195243    0.135077    11.00000   -1.20000
AFIX   0
C11   1    0.403871    0.136869    0.159066    11.00000    0.02442    0.02954 =
         0.02461   -0.00072    0.00739   -0.00107
C12   1    0.558216    0.136542    0.175024    11.00000    0.02459    0.02598 =
         0.01906    0.00084    0.00506    0.00305
C13   1    0.399740   -0.143736    0.012548    11.00000    0.03692    0.03601 =
         0.04060   -0.00984    0.01067   -0.00755
AFIX 137
H13A  2    0.370314   -0.175863    0.045542    11.00000   -1.50000
H13B  2    0.475444   -0.162292   -0.009729    11.00000   -1.50000
H13C  2    0.313396   -0.131306   -0.028369    11.00000   -1.50000
AFIX   0
C14   1    0.318037    0.316126    0.141836    11.00000    0.03649    0.03326 =
         0.05202   -0.00334    0.00917    0.00910
AFIX 137
H14A  2    0.246310    0.315529    0.091783    11.00000   -1.50000
H14B  2    0.386675    0.352297    0.144091    11.00000   -1.50000
H14C  2    0.265744    0.321285    0.181833    11.00000   -1.50000
AFIX   0
C21   1    0.932039   -0.010297    0.251490    11.00000    0.02506    0.02256 =
         0.02750    0.00063    0.00766   -0.00009
C22   1    0.839845   -0.032592    0.294945    11.00000    0.02482    0.03891 =
         0.03258    0.00369    0.00833   -0.00126
AFIX  43
H22   2    0.739429   -0.042427    0.271040    11.00000   -1.20000
AFIX   0
C23   1    0.894071   -0.040552    0.373286    11.00000    0.03468    0.04818 =
         0.03290    0.00739    0.01434    0.00020
AFIX  43
H23   2    0.829694   -0.055565    0.402399    11.00000   -1.20000
AFIX   0
C24   1    1.040623   -0.026982    0.409871    11.00000    0.03808    0.03876 =
         0.02753    0.00123    0.00562    0.00372
AFIX  43
H24   2    1.076315   -0.032627    0.463469    11.00000   -1.20000
AFIX   0
C25   1    1.133682   -0.005172    0.367230    11.00000    0.02896    0.04000 =
         0.03662   -0.00056    0.00279   -0.00442
AFIX  43
H25   2    1.234480    0.003789    0.391293    11.00000   -1.20000
AFIX   0
C26   1    1.079710    0.003569    0.289470    11.00000    0.02781    0.03665 =
         0.03442    0.00207    0.00898   -0.00567
AFIX  43
H26   2    1.144217    0.019396    0.260866    11.00000   -1.20000
AFIX   0
C31   1    0.946156   -0.073686    0.116223    11.00000    0.02386    0.02949 =
         0.02948    0.00099    0.01005   -0.00120
C32   1    0.997842   -0.126320    0.163706    11.00000    0.06231    0.03536 =
         0.03463    0.00603    0.02127    0.01302
AFIX  43
H32   2    0.998033   -0.124234    0.216059    11.00000   -1.20000
AFIX   0
C33   1    1.048868   -0.181556    0.135685    11.00000    0.07468    0.03617 =
         0.05117    0.00746    0.02563    0.01969
AFIX  43
H33   2    1.084018   -0.216941    0.168806    11.00000   -1.20000
AFIX   0
C34   1    1.048730   -0.185261    0.059954    11.00000    0.04970    0.03776 =
         0.05287   -0.01041    0.02220    0.00421
AFIX  43
H34   2    1.083601   -0.223236    0.040798    11.00000   -1.20000
AFIX   0
C35   1    0.997856   -0.133737    0.011626    11.00000    0.03313    0.04797 =
         0.03318   -0.01039    0.01329   -0.00624
AFIX  43
H35   2    0.997139   -0.136461   -0.040758    11.00000   -1.20000
AFIX   0
C36   1    0.948149   -0.078381    0.039569    11.00000    0.02617    0.03658 =
         0.02953    0.00145    0.00703   -0.00277
AFIX  43
H36   2    0.914799   -0.042947    0.006233    11.00000   -1.20000
AFIX   0
C41   1    0.892481    0.272879    0.187948    11.00000    0.02303    0.02856 =
         0.03070   -0.00181    0.01025    0.00133
C42   1    0.868341    0.290871    0.111268    11.00000    0.03262    0.04398 =
         0.03289    0.00047    0.01092   -0.00323
AFIX  43
H42   2    0.819205    0.261897    0.072288    11.00000   -1.20000
AFIX   0
C43   1    0.915178    0.350276    0.091685    11.00000    0.03597    0.05030 =
         0.04374    0.01663    0.01455    0.00300
AFIX  43
H43   2    0.896864    0.362165    0.039479    11.00000   -1.20000
AFIX   0
C44   1    0.989006    0.392679    0.148153    11.00000    0.03771    0.03197 =
         0.06476    0.00921    0.02436    0.00366
AFIX  43
H44   2    1.022308    0.433275    0.134552    11.00000   -1.20000
AFIX   0
C45   1    1.013800    0.375849    0.223662    11.00000    0.04656    0.03088 =
         0.05626   -0.01105    0.02245   -0.00751
AFIX  43
H45   2    1.063869    0.404975    0.262230    11.00000   -1.20000
AFIX   0
C46   1    0.965937    0.316364    0.243907    11.00000    0.03910    0.03247 =
         0.03399   -0.00454    0.01409   -0.00339
AFIX  43
H46   2    0.983360    0.305194    0.296289    11.00000   -1.20000
AFIX   0
C51   1    0.882894    0.190024    0.311914    11.00000    0.03100    0.02616 =
         0.02881    0.00218    0.00221   -0.00410
C52   1    0.799010    0.222445    0.353056    11.00000    0.03938    0.05402 =
         0.03084    0.00232    0.00837   -0.00049
AFIX  43
H52   2    0.714493    0.246441    0.326997    11.00000   -1.20000
AFIX   0
C53   1    0.838414    0.219879    0.432351    11.00000    0.06114    0.06449 =
         0.03337   -0.00374    0.01497   -0.01231
AFIX  43
H53   2    0.780281    0.242091    0.460134    11.00000   -1.20000
AFIX   0
C54   1    0.961083    0.185404    0.471116    11.00000    0.08465    0.04858 =
         0.02738    0.00460   -0.00300   -0.01507
AFIX  43
H54   2    0.987324    0.183891    0.525303    11.00000   -1.20000
AFIX   0
C55   1    1.044202    0.153599    0.431261    11.00000    0.08028    0.05361 =
         0.04208    0.00215   -0.01823    0.01757
AFIX  43
H55   2    1.128851    0.129883    0.457733    11.00000   -1.20000
AFIX   0
C56   1    1.005872    0.155650    0.352115    11.00000    0.05384    0.04351 =
         0.04049   -0.00340   -0.00695    0.01407
AFIX  43
H56   2    1.064744    0.133162    0.324963    11.00000   -1.20000
AFIX   0
O1    3    0.637814    0.078709    0.188089    11.00000    0.02425    0.02261 =
         0.02711   -0.00053    0.00273    0.00098
P1    4    0.874559    0.001195    0.147511    11.00000    0.02381    0.02421 =
         0.02701    0.00316    0.00797   -0.00075
P2    4    0.842526    0.189890    0.207385    11.00000    0.02309    0.02554 =
         0.02756   -0.00296    0.00558    0.00042
S1    5    0.305701    0.064058    0.157789    11.00000    0.02473    0.03161 =
         0.03793   -0.00110    0.01310   -0.00240
MOLE    2
C57   1    0.554910    0.089980    0.364082    11.00000    0.06964    0.06527 =
         0.04831    0.00248    0.02770   -0.01364
AFIX  23
H57A  2    0.530502    0.056695    0.323533    11.00000   -1.20000
H57B  2    0.641011    0.114871    0.357356    11.00000   -1.20000
AFIX   0
CL1   6    0.403839    0.142068    0.355018    11.00000    0.11722    0.05247 =
         0.05289    0.00403    0.01130    0.01513
CL2   6    0.600957    0.052290    0.453210    11.00000    0.07507    0.08424 =
         0.04161    0.00368    0.00940    0.01946
HKLF    4
REM  Thashree in P2(1)/n
REM R1 =  0.0361 for   6527 Fo > 4sig(Fo)  and  0.0479 for all   8183 data
REM    408 parameters refined using      0 restraints
END
WGHT      0.0531      0.4525
REM Highest difference peak  0.462,  deepest hole -0.509,  1-sigma level  0.048
Q1    1   0.4739  0.1625  0.3779  11.00000  0.05    0.46
Q2    1   0.9066 -0.0031  0.2027  11.00000  0.05    0.35
Q3    1   0.7332  0.1904  0.1981  11.00000  0.05    0.33
Q4    1   0.7630 -0.0066  0.1355  11.00000  0.05    0.32
Q5    1   0.8635  0.1895  0.2636  11.00000  0.05    0.32
;
