# Supplementary material for: 4,6-Bis(diphenyl­phosphan­yl)-2,8-di­methyl­phenoxathiin dichloro­methane monosolvate
Source: Acta Crystallogr Sect E Struct Rep Online. 2012 Mar 10;68(Pt 4):o1040. doi: 10.1107/S1600536812009920 (PMC3344001; doi:10.1107/S1600536812009920)
Supplement: Supplementary file 2 [file e-68-o1040-Isup2.hkl]

#
# h,k,l, Fc-squared, Fo-squared, sigma(Fo-squared) and status flag
#
data_I
_shelx_title ' 10m_kznd_thash2_0s in P2(1)/n'
_shelx_refln_list_code          4
_shelx_F_calc_maximum      284.35
_exptl_crystal_F_000      1416.00
_reflns_d_resolution_high  0.7570
 
loop_
 _symmetry_equiv_pos_as_xyz
 'x, y, z'
 '-x+1/2, y+1/2, -z+1/2'
 '-x, -y, -z'
 'x-1/2, -y-1/2, z-1/2'
 
_cell_length_a     9.3605
_cell_length_b    20.6796
_cell_length_c    18.1360
_cell_angle_alpha  90.000
_cell_angle_beta  104.955
_cell_angle_gamma  90.000
 
_shelx_F_squared_multiplier     1.000
 
loop_
 _refln_index_h
 _refln_index_k
 _refln_index_l
 _refln_F_squared_calc
 _refln_F_squared_meas
 _refln_F_squared_sigma
 _refln_observed_status
   2   0   0    68603.53    60961.40   1077.92 o
   4   0   0    30160.98    32493.68    423.46 o
   6   0   0       50.77       22.99      8.55 o
   8   0   0       18.18       -0.74      9.14 o
  10   0   0        0.60        0.66     11.07 o
   1   1   0     2117.36     2036.42     24.79 o
   2   1   0    25835.48    25547.69    148.27 o
   3   1   0     3242.39     3485.97     30.14 o
   4   1   0     3369.02     3656.85     62.34 o
   5   1   0      108.58      106.06      6.66 o
   6   1   0       67.17      119.04      8.55 o
   7   1   0     1374.20     1258.45     23.30 o
   8   1   0        0.27        3.75      6.77 o
   9   1   0       73.96       64.21     10.03 o
  10   1   0      117.53       98.73     11.95 o
  11   1   0      525.10      515.21     21.71 o
   0   2   0     8082.15     7806.83     64.44 o
   1   2   0      115.75      123.41      5.20 o
   2   2   0      540.11      524.15      6.13 o
   3   2   0      182.36      179.91      5.22 o
   4   2   0     2660.40     2793.88     26.16 o
   5   2   0      589.65      618.90     12.89 o
   6   2   0     1121.97     1222.99     19.50 o
   7   2   0        8.15        3.37      6.13 o
   8   2   0        2.31        3.96      6.85 o
   9   2   0      934.63      840.98     23.15 o
  10   2   0       73.25       83.82     11.31 o
  11   2   0      185.55      203.12     15.88 o
   1   3   0     1664.30     1767.35     47.38 o
   2   3   0    31022.99    28808.08    699.63 o
   3   3   0      407.74      353.25      6.66 o
   4   3   0     3527.90     3648.51     33.19 o
   5   3   0     8600.70     8932.76     63.43 o
   6   3   0      519.47      530.82     14.80 o
   7   3   0        2.47       -5.57      5.57 o
   8   3   0      509.13      490.54     17.25 o
   9   3   0      488.56      488.74     18.39 o
  10   3   0       42.22       37.10     10.10 o
  11   3   0      252.26      287.04     18.81 o
   0   4   0     1380.58     1274.92    123.24 o
   1   4   0    10644.86    10701.58    108.27 o
   2   4   0    16296.11    16617.78     93.18 o
   3   4   0     3089.78     2968.98     21.33 o
   4   4   0    11846.70    12540.79    148.63 o
   5   4   0      832.60      855.51     13.92 o
   6   4   0      388.68      401.96     13.26 o
   7   4   0     2684.93     2676.28     31.07 o
   8   4   0        3.20        1.51      6.43 o
   9   4   0      241.72      254.45     14.45 o
  10   4   0      102.97       93.77     11.90 o
  11   4   0       53.51       45.37     11.27 o
   1   5   0    37467.66    36035.89    114.90 o
   2   5   0    11540.70    11067.13    282.63 o
   3   5   0     6448.91     6197.72    217.46 o
   4   5   0     7108.41     7108.51     51.51 o
   5   5   0      159.74      181.82      7.72 o
   6   5   0     1129.54     1158.94     21.01 o
   7   5   0      507.00      494.52     16.06 o
   8   5   0       41.66       26.67      7.49 o
   9   5   0       13.81        5.23      7.76 o
  10   5   0       13.58        6.75      8.88 o
  11   5   0       96.91      109.01     15.26 o
   0   6   0    21701.71    22130.59    177.95 o
   1   6   0     3090.55     3042.40     15.42 o
   2   6   0     3026.07     3117.05     18.24 o
   3   6   0     5686.07     5552.92     40.12 o
   4   6   0     2608.99     2666.89     21.39 o
   5   6   0      118.08      115.35      6.92 o
   6   6   0        0.41       -2.65      5.48 o
   7   6   0      363.10      350.84     14.58 o
   8   6   0      291.21      300.35     13.52 o
   9   6   0      302.28      290.73     14.60 o
  10   6   0      229.66      233.41     15.80 o
  11   6   0       43.61       31.42     12.10 o
   1   7   0     2648.12     2768.73     16.88 o
   2   7   0      633.16      659.35      7.50 o
   3   7   0     1330.35     1417.48     22.30 o
   4   7   0      174.88      154.54      6.46 o
   5   7   0      205.10      185.48      8.23 o
   6   7   0     2713.93     2657.89     28.94 o
   7   7   0     1841.58     1733.74     27.57 o
   8   7   0     2083.07     2189.62     33.29 o
   9   7   0     1135.82     1083.14     24.30 o
  10   7   0       59.24       81.20     13.28 o
  11   7   0       90.14      113.17     15.20 o
   0   8   0     1731.60     1800.70    206.79 o
   1   8   0     1307.26     1420.96     10.07 o
   2   8   0     6727.91     7404.77     45.32 o
   3   8   0       19.71       34.78      4.24 o
   4   8   0       95.29      111.21      5.96 o
   5   8   0       93.65      110.63      6.99 o
   6   8   0     2595.63     2662.79     36.28 o
   7   8   0      139.34      145.35     10.81 o
   8   8   0      826.40      831.04     21.65 o
   9   8   0       10.69        6.58      7.82 o
  10   8   0      243.55      223.86     17.70 o
  11   8   0       50.83       40.71     14.19 o
   1   9   0     1389.05     1312.09     10.28 o
   2   9   0     1435.47     1340.80     11.18 o
   3   9   0     5783.98     5787.97     54.29 o
   4   9   0     1453.91     1442.56     15.86 o
   5   9   0      758.70      729.62     13.60 o
   6   9   0      272.56      266.75     11.11 o
   7   9   0       50.91       54.88      7.85 o
   8   9   0      360.35      360.61     15.88 o
   9   9   0      402.26      375.32     20.23 o
  10   9   0      114.82      131.97     13.59 o
  11   9   0        7.16       -4.98     12.16 o
   0  10   0       44.53       66.26     11.16 o
   1  10   0      988.12     1064.44     10.24 o
   2  10   0      546.72      648.91      8.39 o
   3  10   0     1787.75     1781.61     19.38 o
   4  10   0      393.88      391.32      9.30 o
   5  10   0     1351.53     1335.68     17.45 o
   6  10   0     2378.76     2317.04     36.26 o
   7  10   0      281.02      312.11     13.00 o
   8  10   0      360.82      366.18     16.08 o
   9  10   0      231.49      213.45     16.45 o
  10  10   0     1050.41     1005.71     28.89 o
  11  10   0      155.84      139.84     18.71 o
   1  11   0     9020.83     9150.96     51.77 o
   2  11   0      704.15      703.43      9.24 o
   3  11   0     4169.88     3944.16     40.42 o
   4  11   0      279.81      273.63      8.32 o
   5  11   0     4998.08     5030.92     61.42 o
   6  11   0        4.25       -1.22      6.33 o
   7  11   0       27.14       28.09      7.16 o
   8  11   0     1328.93     1273.08     30.72 o
   9  11   0       14.15        1.46     10.08 o
  10  11   0       37.06       38.34     11.07 o
   0  12   0      459.08      554.93     12.54 o
   1  12   0     4085.20     4084.88     23.45 o
   2  12   0      270.88      308.89      6.98 o
   3  12   0     1487.52     1387.34     14.68 o
   4  12   0      109.81       99.06      5.94 o
   5  12   0       56.97       58.47      5.93 o
   6  12   0      517.79      464.22     14.76 o
   7  12   0      140.84      136.01     12.53 o
   8  12   0       86.29       89.14     11.35 o
   9  12   0        0.02       -8.50      9.12 o
  10  12   0      102.82      109.33     14.95 o
   1  13   0       69.27       88.10      4.74 o
   2  13   0       68.83       74.81      4.75 o
   3  13   0     1011.05     1028.39     14.06 o
   4  13   0      320.04      313.65      8.72 o
   5  13   0       39.42       49.62      6.60 o
   6  13   0       83.10       59.12      9.54 o
   7  13   0       25.99       18.61      9.04 o
   8  13   0      168.08      199.38     14.40 o
   9  13   0       78.05       90.49     13.75 o
  10  13   0       42.00       13.74     13.32 o
   0  14   0     5106.02     5168.15     64.17 o
   1  14   0      312.39      313.41      7.88 o
   2  14   0        0.77        4.21      3.40 o
   3  14   0     1314.04     1221.86     17.04 o
   4  14   0     1796.81     1839.62     27.25 o
   5  14   0       23.57       14.05      7.13 o
   6  14   0      482.88      470.73     24.99 o
   7  14   0       16.11       12.50      8.96 o
   8  14   0       65.69       65.76     11.08 o
   9  14   0       62.68       38.85     11.98 o
  10  14   0      211.09      227.31     24.87 o
   1  15   0       10.14        3.15      3.61 o
   2  15   0       37.57       34.57      5.14 o
   3  15   0      406.47      346.56      8.52 o
   4  15   0        0.37       -2.01      4.58 o
   5  15   0      239.13      229.72     12.81 o
   6  15   0      856.28      850.65     24.04 o
   7  15   0      577.14      587.63     22.01 o
   8  15   0      635.65      616.07     22.02 o
   9  15   0       15.64       21.98     12.89 o
   0  16   0    10412.36    10083.41     82.91 o
   1  16   0      523.78      520.06     10.94 o
   2  16   0       44.66       36.07      4.82 o
   3  16   0      402.06      400.37     10.47 o
   4  16   0      891.76      747.64     17.16 o
   5  16   0      187.35      201.16     12.34 o
   6  16   0      430.29      401.69     18.30 o
   7  16   0        2.38       16.75      9.71 o
   8  16   0        5.05        8.83      9.19 o
   9  16   0      377.44      426.71     29.65 o
   1  17   0     1807.11     1885.56     20.39 o
   2  17   0     2226.78     2156.29     22.39 o
   3  17   0      285.62      320.87     12.41 o
   4  17   0      693.89      664.56     16.66 o
   5  17   0     2043.30     1971.34     31.78 o
   6  17   0      220.78      230.54     15.38 o
   7  17   0       20.90       36.66     11.03 o
   8  17   0        1.21       -1.92      9.35 o
   9  17   0        0.42       10.42     14.29 o
   0  18   0     2531.28     2571.07     36.07 o
   1  18   0        1.05        7.67      4.94 o
   2  18   0      656.40      704.83     12.91 o
   3  18   0       44.94       32.53      6.84 o
   4  18   0       47.60       34.73      7.10 o
   5  18   0      212.10      246.90     14.02 o
   6  18   0       10.86        4.58      9.17 o
   7  18   0       12.22        8.34     11.03 o
   8  18   0      196.30      205.75     17.88 o
   1  19   0        5.07        7.78      5.14 o
   2  19   0      200.43      214.54     10.81 o
   3  19   0      106.90       97.53      8.51 o
   4  19   0      185.03      184.72     12.43 o
   5  19   0      754.64      781.53     22.15 o
   6  19   0      113.04      103.85     14.66 o
   7  19   0        6.76       12.79     11.77 o
   8  19   0       11.89       10.24     11.27 o
   0  20   0      243.37      274.24     15.28 o
   1  20   0     1423.65     1482.20     23.39 o
   2  20   0        3.11        3.68      6.16 o
   3  20   0      110.15       75.19     17.95 o
   4  20   0     1049.96     1082.66     24.84 o
   5  20   0        1.01       -0.39      8.55 o
   6  20   0       75.56       66.46     13.85 o
   7  20   0      577.58      635.26     29.17 o
   8  20   0      263.60      258.14     26.16 o
   1  21   0      216.60      238.68     11.72 o
   2  21   0      183.31      205.09     11.42 o
   3  21   0     1149.96     1073.95     27.57 o
   4  21   0      215.29      194.58     13.34 o
   5  21   0        9.76       20.51     10.30 o
   6  21   0        3.49       16.88     12.27 o
   7  21   0      244.23      233.00     24.25 o
   0  22   0     1003.84     1136.62     34.50 o
   1  22   0        3.24       -1.47      7.25 o
   2  22   0      151.08      161.50     11.91 o
   3  22   0        8.54        7.59      7.68 o
   4  22   0      615.77      708.28     24.36 o
   5  22   0      362.69      384.11     20.49 o
   6  22   0       25.46       25.94     14.99 o
   7  22   0       92.39       70.65     23.26 o
   1  23   0      130.45      105.99     12.15 o
   2  23   0     1348.52     1416.03     31.18 o
   3  23   0      368.82      404.89     19.79 o
   4  23   0        5.61       17.99     10.00 o
   5  23   0        9.51       23.59     11.88 o
   6  23   0       26.22       18.27     15.41 o
   0  24   0      408.57      422.91     31.54 o
   1  24   0        4.39        8.06     10.04 o
   2  24   0      165.15      209.12     17.30 o
   3  24   0       17.68       13.70     11.04 o
   4  24   0       18.10       13.71      8.93 o
   5  24   0       16.03       30.67     12.89 o
   1  25   0      546.23      529.79     28.99 o
   2  25   0      375.09      417.77     22.83 o
   3  25   0       82.04       98.04     17.48 o
   4  25   0        0.03      -10.83     12.62 o
   0  26   0      614.91      656.26     56.72 o
   1  26   0       21.37       32.84     18.00 o
   2  26   0        0.80       -1.22     15.54 o
   3  26   0        5.49        0.43     16.41 o
   1  27   0      250.03      304.74     43.11 o
 -11   0   1       34.80       38.35     14.84 o
  -9   0   1     1038.30      942.75     33.80 o
  -7   0   1      764.80      906.97     28.34 o
  -5   0   1      358.41      450.11     15.06 o
  -3   0   1        2.71        2.10      3.25 o
  -1   0   1    15953.27    15550.27    109.00 o
   1   0   1     6688.04     7038.73     56.76 o
   3   0   1    28608.73    29724.04    389.24 o
   5   0   1     9367.99     8774.90    112.18 o
   7   0   1       26.90        9.97      9.64 o
   9   0   1     2924.26     2834.31     79.73 o
  11   0   1      588.90      651.52     42.83 o
 -12   1   1      197.64      201.85     18.28 o
 -11   1   1       69.69       94.17     12.62 o
 -10   1   1       21.62        6.16      8.70 o
  -9   1   1      422.38      380.56     16.87 o
  -8   1   1       33.65       29.61      7.77 o
  -7   1   1      906.67      839.69     19.09 o
  -6   1   1      640.32      636.01     14.36 o
  -5   1   1     1190.68     1445.77     18.13 o
  -4   1   1     1723.58     1499.11     15.29 o
  -3   1   1     5344.91     5686.13     41.38 o
  -2   1   1     5418.31     5645.53     29.47 o
  -1   1   1     2049.04     2049.48     11.09 o
   0   1   1     2936.10     2456.43    175.54 o
   1   1   1      774.06      764.57     12.89 o
   2   1   1      846.25     1000.68      8.95 o
   3   1   1     3938.72     4177.30     31.85 o
   4   1   1     1348.96     1289.20     14.45 o
   5   1   1      317.75      253.94     10.64 o
   6   1   1      254.80      211.08     10.62 o
   7   1   1     2051.94     2024.25     29.64 o
   8   1   1      122.81      102.00     10.26 o
   9   1   1       74.87       87.12     10.86 o
  10   1   1        9.03       -7.75      7.98 o
  11   1   1        7.52        1.69      9.55 o
 -12   2   1       84.36       96.52     13.84 o
 -11   2   1       13.21        3.37      9.41 o
 -10   2   1       72.24       56.51     10.58 o
  -9   2   1       44.71       26.73      8.54 o
  -8   2   1      418.84      357.61     15.01 o
  -7   2   1      868.42      766.97     17.36 o
  -6   2   1        6.02        1.69      4.99 o
  -5   2   1      367.10      299.43      9.54 o
  -4   2   1    13628.25    14414.60    147.39 o
  -3   2   1      323.81      318.69      5.87 o
  -2   2   1    11877.65    11613.45    239.93 o
  -1   2   1      402.59      378.34      3.66 o
   0   2   1     6741.01     6825.82     44.38 o
   1   2   1      440.23      526.20      4.75 o
   2   2   1     1541.32     1628.62     11.76 o
   3   2   1     2172.54     2075.13     14.93 o
   4   2   1     1608.52     1607.49     20.40 o
   5   2   1       86.16       65.27      6.13 o
   6   2   1       11.86       17.89      5.94 o
   7   2   1      489.61      497.62     16.51 o
   8   2   1       28.95       21.79      7.90 o
   9   2   1      117.62      147.77     12.54 o
  10   2   1       23.11       15.21      9.27 o
  11   2   1        4.01        0.27      9.63 o
 -11   3   1        9.12        4.34      9.10 o
 -10   3   1      147.74      146.50     13.01 o
  -9   3   1      234.84      212.61     13.65 o
  -8   3   1       30.87       46.67      7.87 o
  -7   3   1        5.89       -1.16      5.47 o
  -6   3   1      234.02      253.32     11.10 o
  -5   3   1      181.14      139.98      6.75 o
  -4   3   1     2329.09     2585.78     19.71 o
  -3   3   1     1975.25     2184.18     18.40 o
  -2   3   1      510.71      506.56      5.83 o
  -1   3   1    13176.51    13348.52     72.60 o
   0   3   1     3406.37     3693.10     17.80 o
   1   3   1     5178.97     5276.79     18.26 o
   2   3   1      434.63      382.04      5.84 o
   3   3   1    14111.70    14420.82    110.75 o
   4   3   1       21.82       25.43      4.52 o
   5   3   1      268.65      301.39     11.05 o
   6   3   1      124.31      129.26      8.43 o
   7   3   1      164.78      164.81     10.96 o
   8   3   1        6.33        9.25      7.01 o
   9   3   1        8.53        9.03      8.00 o
  10   3   1      436.39      437.85     19.85 o
  11   3   1        4.09       -2.95      8.79 o
 -11   4   1      272.64      255.02     16.79 o
 -10   4   1      550.45      603.93     21.44 o
  -9   4   1      101.41       94.42     10.83 o
  -8   4   1     2767.15     2657.75     32.94 o
  -7   4   1      539.83      537.29     16.20 o
  -6   4   1     2742.28     2658.10     27.73 o
  -5   4   1        2.81       19.44      4.72 o
  -4   4   1        0.14        2.88      2.67 o
  -3   4   1     4052.83     4158.29     28.74 o
  -2   4   1     7841.24     7898.26     36.78 o
  -1   4   1    26530.85    26510.57    158.48 o
   0   4   1     2712.60     3038.56     10.43 o
   1   4   1       96.06       76.16      2.56 o
   2   4   1     7453.94     7801.00     46.33 o
   3   4   1      343.54      352.66      7.12 o
   4   4   1     3858.55     4264.73     32.68 o
   5   4   1     1671.64     1662.08     20.53 o
   6   4   1        1.31        8.00      5.63 o
   7   4   1        1.75       10.56      6.56 o
   8   4   1      356.06      312.64     14.78 o
   9   4   1      227.24      240.72     14.65 o
  10   4   1      666.21      718.19     23.59 o
  11   4   1        0.14       -7.31      9.26 o
 -11   5   1       49.35       50.16     12.85 o
 -10   5   1       55.91       45.03     10.24 o
  -9   5   1      943.66      936.11     22.34 o
  -8   5   1      101.06       76.89      9.80 o
  -7   5   1        5.61        8.34      6.55 o
  -6   5   1     2125.83     2036.79     25.23 o
  -5   5   1     2542.66     2548.00     30.11 o
  -4   5   1      149.82      137.00     10.59 o
  -3   5   1     6650.26     6844.18     52.46 o
  -2   5   1     2228.19     2318.03     14.41 o
  -1   5   1    26190.64    25902.00    191.89 o
   0   5   1     2646.47     2791.50     10.74 o
   1   5   1      857.27      849.38      6.98 o
   2   5   1      948.69      896.13      8.71 o
   3   5   1     6471.89     6464.28     53.85 o
   4   5   1     3298.67     3337.50     30.80 o
   5   5   1       10.31       13.36      4.63 o
   6   5   1     1893.75     1937.46     27.09 o
   7   5   1       96.48      106.24      9.17 o
   8   5   1      667.71      742.76     20.52 o
   9   5   1       73.86       67.13     10.39 o
  10   5   1        5.39       -8.58      8.58 o
  11   5   1        0.33        3.85     10.40 o
 -11   6   1       62.32       86.43     14.09 o
 -10   6   1       45.24       38.26     10.31 o
  -9   6   1       84.33       88.22      9.92 o
  -8   6   1      255.00      252.05     13.58 o
  -7   6   1        1.74        1.95      6.44 o
  -6   6   1     1992.33     1971.70     35.67 o
  -5   6   1     1604.39     1597.82     18.36 o
  -4   6   1      863.30      826.84     11.68 o
  -3   6   1       60.22       41.60      2.98 o
  -2   6   1       13.36        7.98      2.67 o
  -1   6   1     1226.77     1337.28      8.07 o
   0   6   1        4.73       14.38      1.79 o
   1   6   1      781.97      882.62      9.31 o
   2   6   1     7472.81     7613.82     52.07 o
   3   6   1     4981.15     4953.22     40.21 o
   4   6   1        1.85        8.22      3.82 o
   5   6   1     1464.58     1362.84     21.08 o
   6   6   1     1876.00     1940.82     28.43 o
   7   6   1      253.95      241.46     12.80 o
   8   6   1       79.05       72.28      9.18 o
   9   6   1      176.19      174.11     13.48 o
  10   6   1      221.09      205.45     15.38 o
  11   6   1        0.20        1.49     10.38 o
 -11   7   1      205.84      206.31     17.83 o
 -10   7   1      243.28      276.05     17.20 o
  -9   7   1        2.47        7.20      7.60 o
  -8   7   1     1325.00     1282.27     31.03 o
  -7   7   1      141.42      147.33      9.89 o
  -6   7   1     3394.29     3365.95     65.16 o
  -5   7   1      287.98      273.28      7.99 o
  -4   7   1     6162.72     6273.07     48.35 o
  -3   7   1        0.19       10.61      2.41 o
  -2   7   1     1482.52     1629.22     15.15 o
  -1   7   1       22.60       21.01      1.96 o
   0   7   1       74.35       77.28      2.74 o
   1   7   1       19.83       12.66      2.00 o
   2   7   1      581.70      579.30      7.61 o
   3   7   1       74.45       96.08      5.10 o
   4   7   1      661.45      632.60     19.00 o
   5   7   1        5.59       11.98      4.57 o
   6   7   1     4592.76     4495.16     40.79 o
   7   7   1      659.89      617.72     18.27 o
   8   7   1      148.13      160.30     11.37 o
   9   7   1      181.05      193.23     13.82 o
  10   7   1     1283.72     1378.71     35.79 o
  11   7   1       24.37       15.60     12.58 o
 -11   8   1      115.84      123.95     18.67 o
 -10   8   1      151.18      159.33     14.54 o
  -9   8   1     1946.52     2028.42     34.03 o
  -8   8   1      152.71      137.20     11.27 o
  -7   8   1       17.46        7.27      6.51 o
  -6   8   1      587.10      594.33     14.46 o
  -5   8   1      106.04      101.38      5.57 o
  -4   8   1        2.79       10.36      3.41 o
  -3   8   1     1793.61     1912.40     13.91 o
  -2   8   1     6386.72     6991.35     56.36 o
  -1   8   1      109.57      112.54      3.55 o
   0   8   1       62.54       81.32      3.03 o
   1   8   1      304.42      357.19      6.38 o
   2   8   1     2766.76     2989.19     71.53 o
   3   8   1     7616.36     7903.32     43.80 o
   4   8   1      310.17      357.28      9.81 o
   5   8   1     2964.11     2957.14     42.53 o
   6   8   1     1341.36     1319.79     21.80 o
   7   8   1     2334.21     2289.92     40.32 o
   8   8   1       14.00       13.62      8.00 o
   9   8   1        0.15        5.93      7.94 o
  10   8   1       72.21       89.61     14.29 o
  11   8   1      239.94      195.44     20.29 o
 -11   9   1        3.44       -2.34     11.82 o
 -10   9   1       82.78      104.62     13.18 o
  -9   9   1       41.16       43.41     10.98 o
  -8   9   1      156.42      182.60     12.22 o
  -7   9   1       33.56       40.81      7.79 o
  -6   9   1       10.84        1.18      5.62 o
  -5   9   1     2624.63     2675.37     25.34 o
  -4   9   1     1935.91     1800.69     17.02 o
  -3   9   1      531.65      461.22      6.95 o
  -2   9   1     1615.40     1700.92     13.90 o
  -1   9   1      976.73     1045.84      9.19 o
   0   9   1       53.18       53.38      2.84 o
   1   9   1    11202.13    11698.39    155.28 o
   2   9   1      768.22      753.88     10.07 o
   3   9   1      936.81     1105.43     13.57 o
   4   9   1      141.42      154.32      6.98 o
   5   9   1      896.62      915.55     16.30 o
   6   9   1      788.07      782.61     17.76 o
   7   9   1       57.40       52.68      8.61 o
   8   9   1      255.05      222.62     13.69 o
   9   9   1      391.91      388.04     18.57 o
  10   9   1      162.31      153.26     16.25 o
  11   9   1        7.99        5.87     12.38 o
 -11  10   1      281.05      248.01     19.52 o
 -10  10   1       49.51       42.22     11.25 o
  -9  10   1      125.39      139.49     14.14 o
  -8  10   1       48.42       22.32      8.59 o
  -7  10   1      193.08      214.14     11.80 o
  -6  10   1     1871.71     1748.63     32.91 o
  -5  10   1     3180.58     3224.91     43.71 o
  -4  10   1      845.05      829.08     11.28 o
  -3  10   1     1105.37     1090.50     11.98 o
  -2  10   1       71.47       64.16      3.36 o
  -1  10   1     3181.20     3384.71     17.17 o
   0  10   1     2889.51     3361.17     20.37 o
   1  10   1     4968.80     5305.78     27.79 o
   2  10   1     3423.72     3663.96     28.77 o
   3  10   1      766.99      732.25     11.88 o
   4  10   1       52.37       78.65      5.79 o
   5  10   1     1170.32     1188.10     23.00 o
   6  10   1     2299.93     2372.48     32.51 o
   7  10   1       53.30       52.52      8.70 o
   8  10   1      393.29      378.26     16.64 o
   9  10   1      403.39      445.49     20.20 o
  10  10   1        1.17        7.75      9.70 o
 -11  11   1       50.34       76.28     16.48 o
 -10  11   1       70.77       55.80     13.03 o
  -9  11   1        9.32       -8.23      8.93 o
  -8  11   1       19.55       18.57      8.42 o
  -7  11   1       31.86       26.09      7.26 o
  -6  11   1       96.57       78.26      7.67 o
  -5  11   1        8.41       23.08      5.05 o
  -4  11   1     2227.18     2169.86     22.63 o
  -3  11   1     1851.04     1661.04     20.19 o
  -2  11   1      144.62      182.49      5.05 o
  -1  11   1     1903.28     1935.48     14.79 o
   0  11   1     5873.55     5768.11     31.99 o
   1  11   1      170.10      195.06      6.10 o
   2  11   1      106.99       91.83      6.13 o
   3  11   1     1608.33     1697.63     21.58 o
   4  11   1     1542.51     1490.89     24.68 o
   5  11   1      834.63      851.92     17.74 o
   6  11   1     1002.65      957.22     20.47 o
   7  11   1       84.79       96.40      9.27 o
   8  11   1       27.49       30.68     10.34 o
   9  11   1        0.53       -8.33      9.18 o
  10  11   1       69.33       73.73     12.53 o
 -10  12   1      666.76      635.72     29.81 o
  -9  12   1      332.19      334.27     19.36 o
  -8  12   1      589.54      557.22     20.05 o
  -7  12   1       16.86       29.16      9.27 o
  -6  12   1       60.61       77.33      7.54 o
  -5  12   1       10.37        6.20      4.44 o
  -4  12   1      798.82      806.29     12.59 o
  -3  12   1      982.06      988.35     16.61 o
  -2  12   1       41.71       55.25      3.75 o
  -1  12   1      362.91      368.75      7.42 o
   0  12   1     1742.54     1845.36     15.18 o
   1  12   1      241.81      248.03      6.78 o
   2  12   1      538.97      575.20     10.50 o
   3  12   1       23.00       32.71      4.62 o
   4  12   1     2274.11     2109.97     24.74 o
   5  12   1      144.32      138.40      8.24 o
   6  12   1        8.14        1.57      6.33 o
   7  12   1       25.29       32.93      8.83 o
   8  12   1      150.97      140.58     14.07 o
   9  12   1       44.34       52.28     12.43 o
  10  12   1       37.02       34.59     12.15 o
 -10  13   1       14.62       12.02     17.52 o
  -9  13   1        1.86       -9.15      9.93 o
  -8  13   1      224.90      236.04     14.81 o
  -7  13   1      123.07      138.44     12.81 o
  -6  13   1     1661.96     1694.54     28.44 o
  -5  13   1      406.17      411.61     11.05 o
  -4  13   1      999.85      914.10     19.20 o
  -3  13   1      605.80      607.02     12.69 o
  -2  13   1      478.33      577.24      9.08 o
  -1  13   1      218.90      194.45      5.79 o
   0  13   1      413.67      416.58      8.30 o
   1  13   1       21.65       14.05      3.43 o
   2  13   1        4.37        8.84      3.69 o
   3  13   1      156.00      158.72      7.19 o
   4  13   1      203.35      209.72      8.64 o
   5  13   1      222.06      192.88     10.64 o
   6  13   1      380.13      381.02     14.35 o
   7  13   1       12.76       18.49      8.23 o
   8  13   1       94.29      107.11     13.13 o
   9  13   1       58.57       49.66     12.73 o
  10  13   1      131.90      140.47     16.32 o
 -10  14   1       73.02       86.94     19.52 o
  -9  14   1      125.31      124.00     14.97 o
  -8  14   1      206.99      192.22     15.35 o
  -7  14   1      689.83      673.72     22.64 o
  -6  14   1      264.58      274.10     14.11 o
  -5  14   1      311.41      325.85     14.36 o
  -4  14   1     1276.07     1132.92     21.54 o
  -3  14   1       41.87       40.96      5.78 o
  -2  14   1       40.12       53.91      4.28 o
  -1  14   1      990.95      963.07     12.57 o
   0  14   1     1285.73     1249.83     13.91 o
   1  14   1       30.37       39.33      4.49 o
   2  14   1     3316.90     3358.24     24.77 o
   3  14   1       50.50       55.00      5.52 o
   4  14   1     1646.13     1564.61     29.24 o
   5  14   1      691.25      668.44     16.61 o
   6  14   1       20.69        9.03      8.22 o
   7  14   1       50.58       38.44      9.46 o
   8  14   1       81.95       95.17     13.21 o
   9  14   1      261.86      273.39     18.94 o
  10  14   1        6.21       -3.72     12.52 o
 -10  15   1       49.17       40.26     17.67 o
  -9  15   1        1.86        5.02     10.60 o
  -8  15   1        0.37       -0.27      9.67 o
  -7  15   1      655.51      654.76     22.88 o
  -6  15   1       28.01       31.85      8.50 o
  -5  15   1      118.90      130.58     10.53 o
  -4  15   1       31.57       35.75      7.74 o
  -3  15   1      218.90      252.44     10.67 o
  -2  15   1     1558.87     1492.64     15.29 o
  -1  15   1       46.30       73.20      5.19 o
   0  15   1     3456.68     3554.14     33.79 o
   1  15   1      606.44      638.96     11.59 o
   2  15   1     3073.24     2776.41     86.51 o
   3  15   1      271.38      233.14      8.27 o
   4  15   1       11.21        1.78      5.28 o
   5  15   1       77.06       75.75     10.27 o
   6  15   1      211.52      206.84     14.57 o
   7  15   1       29.70       26.46      9.20 o
   8  15   1       24.35       42.15     11.54 o
   9  15   1      245.83      263.43     19.24 o
  -9  16   1      922.30      933.73     31.40 o
  -8  16   1       44.85       42.91     13.21 o
  -7  16   1      636.47      626.07     22.86 o
  -6  16   1       18.73        0.21      7.07 o
  -5  16   1      120.80      145.06     11.22 o
  -4  16   1     2904.30     2742.72     30.18 o
  -3  16   1      258.97      255.31     10.93 o
  -2  16   1      221.49      230.24      7.62 o
  -1  16   1      593.35      594.14     11.40 o
   0  16   1     2872.69     2778.28     23.16 o
   1  16   1      335.34      352.16      9.79 o
   2  16   1      793.67      783.04     13.10 o
   3  16   1     1186.72     1158.66     18.91 o
   4  16   1       51.83       43.69      8.28 o
   5  16   1      240.50      274.61     15.23 o
   6  16   1        0.01       -6.16      7.84 o
   7  16   1      143.00      164.34     13.76 o
   8  16   1       29.17       13.23     10.39 o
   9  16   1      913.76     1044.75     52.39 o
  -9  17   1        2.99        4.41     15.32 o
  -8  17   1        0.05       -8.26     10.65 o
  -7  17   1      451.49      430.43     23.26 o
  -6  17   1        9.06       18.37      8.28 o
  -5  17   1        0.07       -0.51      7.00 o
  -4  17   1      191.80      168.43     10.03 o
  -3  17   1      145.49      169.11      9.58 o
  -2  17   1      237.50      289.05      9.22 o
  -1  17   1     1844.06     1823.76     20.90 o
   0  17   1      144.43      186.04      8.15 o
   1  17   1      550.23      532.24     11.82 o
   2  17   1      110.61      105.59      7.30 o
   3  17   1       24.96       38.04      7.01 o
   4  17   1      364.86      397.91     14.10 o
   5  17   1       47.59       47.90      9.93 o
   6  17   1        9.03        7.72      8.73 o
   7  17   1      461.95      496.63     22.04 o
   8  17   1        0.93       -5.50     10.07 o
   9  17   1       63.83       54.00     17.97 o
  -9  18   1       91.42       96.91     20.10 o
  -8  18   1        3.87        3.05     11.49 o
  -7  18   1      785.75      855.81     31.20 o
  -6  18   1        8.58       15.49      9.58 o
  -5  18   1      905.76      797.19     21.59 o
  -4  18   1      980.59      979.08     22.33 o
  -3  18   1      122.17      104.92      8.56 o
  -2  18   1      295.57      298.34     12.01 o
  -1  18   1     1187.80     1242.78     17.00 o
   0  18   1        5.49        7.59      5.05 o
   1  18   1       61.50       67.10      6.63 o
   2  18   1     2328.86     2213.48     23.98 o
   3  18   1        2.51       -2.66      5.58 o
   4  18   1      170.78      142.40     10.06 o
   5  18   1      268.13      249.56     15.64 o
   6  18   1       82.64       93.31     12.48 o
   7  18   1      277.63      339.58     19.59 o
   8  18   1       14.81       -1.09     10.47 o
  -8  19   1       80.09       74.31     17.71 o
  -7  19   1       24.66       45.37     13.59 o
  -6  19   1        5.31        6.10      9.09 o
  -5  19   1      148.56      144.62     12.02 o
  -4  19   1       72.80       82.90      9.84 o
  -3  19   1       18.16       12.04      6.29 o
  -2  19   1      788.89      806.81     17.63 o
  -1  19   1      399.47      440.32     11.47 o
   0  19   1      920.41      937.00     16.65 o
   1  19   1     1379.66     1377.68     19.79 o
   2  19   1      231.99      251.25     11.64 o
   3  19   1      401.66      358.69     14.74 o
   4  19   1        0.04       -3.67      6.11 o
   5  19   1      457.10      489.45     20.39 o
   6  19   1        0.01       -4.14      9.14 o
   7  19   1       60.75       50.94     14.14 o
   8  19   1        1.67       -3.10     12.43 o
  -8  20   1      168.36      200.94     29.22 o
  -7  20   1        4.99       15.49     14.56 o
  -6  20   1        7.15        1.06      9.62 o
  -5  20   1        1.53       -0.17      8.11 o
  -4  20   1      579.26      572.57     18.91 o
  -3  20   1      300.80      284.74     26.02 o
  -2  20   1      279.83      292.08     12.50 o
  -1  20   1       48.79       65.02      7.87 o
   0  20   1      125.91      164.84      8.23 o
   1  20   1       84.65      103.12      8.71 o
   2  20   1      533.21      449.74     14.79 o
   3  20   1      387.65      364.64     26.79 o
   4  20   1      439.75      493.63     18.25 o
   5  20   1      129.03      154.31     13.99 o
   6  20   1       56.35       57.59     13.99 o
   7  20   1       17.71        6.64     12.44 o
  -7  21   1      149.05      134.18     20.53 o
  -6  21   1     1549.50     1564.35     42.26 o
  -5  21   1       34.40       31.61     10.70 o
  -4  21   1        0.12       12.20      8.92 o
  -3  21   1       38.88       44.44      8.32 o
  -2  21   1     1268.14     1328.44     25.76 o
  -1  21   1      136.58      123.97      9.41 o
   0  21   1       33.90       52.17      7.52 o
   1  21   1      139.43      134.18      9.66 o
   2  21   1      780.30      811.39     19.30 o
   3  21   1       91.79       80.46     10.04 o
   4  21   1       63.87       87.03     10.72 o
   5  21   1       97.47      107.16     14.90 o
   6  21   1      251.14      261.49     21.00 o
   7  21   1      106.61      106.05     16.92 o
  -7  22   1        9.28        6.12     14.21 o
  -6  22   1      498.45      609.75     29.52 o
  -5  22   1       47.70       32.70     12.26 o
  -4  22   1      262.32      279.03     17.32 o
  -3  22   1       20.80       34.12      9.87 o
  -2  22   1       90.50       81.38      9.85 o
  -1  22   1       11.72       11.69      7.34 o
   0  22   1     1270.97     1307.79     25.84 o
   1  22   1      955.90      998.31     23.10 o
   2  22   1      168.71      200.29     12.73 o
   3  22   1       82.22       57.32      9.66 o
   4  22   1       50.87       54.95     11.52 o
   5  22   1      118.42      153.96     17.07 o
   6  22   1       10.70       23.44     13.02 o
  -6  23   1       85.99      133.00     19.95 o
  -5  23   1       56.06       59.91     14.13 o
  -4  23   1       91.69      100.58     14.80 o
  -3  23   1       15.72        7.82      9.32 o
  -2  23   1      416.44      412.69     18.92 o
  -1  23   1       12.50        6.71      8.54 o
   0  23   1       12.69       24.83      9.16 o
   1  23   1       39.66       56.33     10.29 o
   2  23   1      299.15      287.12     16.64 o
   3  23   1      338.81      333.92     18.29 o
   4  23   1      253.25      251.54     21.32 o
   5  23   1       19.42       18.75     12.32 o
   6  23   1      209.35      206.02     23.24 o
  -5  24   1       12.64        8.32     12.03 o
  -4  24   1      158.45      167.37     28.06 o
  -3  24   1       31.46       42.24     14.86 o
  -2  24   1      101.43      141.70     15.19 o
  -1  24   1        1.60       -0.14      9.45 o
   0  24   1        4.32        5.64     11.14 o
   1  24   1       59.46       95.27     13.50 o
   2  24   1       26.43       43.33     12.00 o
   3  24   1      115.61      123.01     15.41 o
   4  24   1      119.51      107.79     17.22 o
   5  24   1       60.00       45.54     15.99 o
  -4  25   1      237.50      248.80     23.79 o
  -3  25   1       53.19       98.50     17.46 o
  -2  25   1        1.43       -0.39     12.57 o
  -1  25   1      159.33      193.15     20.59 o
   0  25   1       41.52       47.16     14.35 o
   1  25   1      172.45      189.17     25.23 o
   2  25   1       14.69        4.71     12.38 o
   3  25   1       26.55       34.82     12.39 o
   4  25   1        0.09        5.65     15.75 o
  -3  26   1      187.47      186.20     21.38 o
  -2  26   1       71.41       68.59     20.27 o
  -1  26   1      265.06      246.02     27.95 o
   0  26   1      113.54      112.90     22.30 o
   1  26   1      729.97      869.22     44.35 o
   2  26   1        0.52        6.19     16.10 o
   3  26   1       92.34      107.34     31.42 o
  -1  27   1      396.35      390.97     48.52 o
   0  27   1       16.66        5.59     23.56 o
   1  27   1      122.24      185.36     36.13 o
 -12   0   2      319.39      374.01     35.94 o
 -10   0   2        4.61        5.41     11.94 o
  -8   0   2       16.66        0.43      9.44 o
  -6   0   2     1442.55     1302.18     26.16 o
  -4   0   2     2006.79     2045.10     21.88 o
  -2   0   2     6736.68     6842.93    210.61 o
   0   0   2    12432.09    12368.31    212.97 o
   2   0   2    26937.30    26626.94    214.05 o
   4   0   2      930.83     1485.12     27.54 o
   6   0   2     1354.78     1307.19     41.28 o
   8   0   2       41.18       30.02     11.36 o
  10   0   2      232.60      186.95     20.60 o
 -12   1   2        0.78       -2.28      9.89 o
 -11   1   2       59.97       44.36     10.78 o
 -10   1   2       11.09        4.49      8.21 o
  -9   1   2     1514.49     1559.08     29.42 o
  -8   1   2       35.27       36.51      7.95 o
  -7   1   2       56.16       57.31      7.21 o
  -6   1   2      944.15      936.26     17.71 o
  -5   1   2     6574.60     6605.49     57.40 o
  -4   1   2     1462.51     1820.34     14.61 o
  -3   1   2      400.48      358.24     14.96 o
  -2   1   2    22377.37    21637.51    322.76 o
  -1   1   2     1170.71     1221.10      5.45 o
   0   1   2      428.23      432.84      4.03 o
   1   1   2       36.02       42.88      1.92 o
   2   1   2      125.29      130.08      4.33 o
   3   1   2    11527.76    11948.71     85.13 o
   4   1   2     3168.03     3512.45     29.47 o
   5   1   2     1028.70     1204.63     19.77 o
   6   1   2       33.84       26.95      6.64 o
   7   1   2      320.07      334.51     14.40 o
   8   1   2       26.17        5.42      7.01 o
   9   1   2      764.12      724.60     22.63 o
  10   1   2        9.51        2.62      8.29 o
  11   1   2       68.13       86.16     13.31 o
 -12   2   2       22.46       13.70     10.65 o
 -11   2   2       73.76       62.80     11.60 o
 -10   2   2      768.32      765.99     23.30 o
  -9   2   2      268.10      280.10     14.73 o
  -8   2   2      187.81      234.45     11.81 o
  -7   2   2        3.95       -5.31      5.31 o
  -6   2   2      549.65      599.38     14.77 o
  -5   2   2      594.18      620.24     11.59 o
  -4   2   2     5449.06     5860.69     42.46 o
  -3   2   2     1932.69     2055.81     14.16 o
  -2   2   2     4754.10     4982.85     22.03 o
  -1   2   2     7554.72     7804.73     32.27 o
   0   2   2     1906.29     1966.86     12.08 o
   1   2   2     9733.77    10130.09     51.35 o
   2   2   2     8228.50     8264.26     48.87 o
   3   2   2     3709.01     3807.50     29.57 o
   4   2   2      407.08      425.06     10.76 o
   5   2   2     4705.69     4750.72     38.07 o
   6   2   2      318.91      365.24     13.55 o
   7   2   2      308.68      295.83     13.98 o
   8   2   2       19.39       15.86      7.63 o
   9   2   2      175.13      173.35     13.41 o
  10   2   2      216.89      172.53     14.50 o
  11   2   2      255.12      295.36     18.65 o
 -12   3   2       19.35       32.10     13.94 o
 -11   3   2       68.62       76.53     11.61 o
 -10   3   2      331.67      354.62     17.19 o
  -9   3   2      435.52      467.70     17.57 o
  -8   3   2       21.37       18.72      6.88 o
  -7   3   2      622.22      596.13     16.64 o
  -6   3   2       11.71       22.50      5.38 o
  -5   3   2      578.60      562.71     11.76 o
  -4   3   2      436.62      442.78      7.60 o
  -3   3   2     8541.89     9043.62     54.12 o
  -2   3   2     8901.99     9277.79     42.57 o
  -1   3   2    20905.86    20789.92    188.97 o
   0   3   2     4537.62     4630.40     27.98 o
   1   3   2     8175.82     8168.62     37.66 o
   2   3   2     2330.44     2441.71     17.93 o
   3   3   2      201.30      204.28      6.88 o
   4   3   2     3270.11     3371.54     25.61 o
   5   3   2      179.40      188.27      8.93 o
   6   3   2     1766.37     1941.83     27.35 o
   7   3   2      113.88      112.36     10.25 o
   8   3   2      592.06      607.30     19.30 o
   9   3   2       27.47       26.31      9.18 o
  10   3   2      267.92      276.95     17.06 o
  11   3   2      212.15      196.35     16.02 o
 -12   4   2       10.75        7.38     13.31 o
 -11   4   2      262.08      299.05     17.55 o
 -10   4   2      539.31      543.86     20.37 o
  -9   4   2      175.52      194.48     12.07 o
  -8   4   2      112.05      125.55     10.54 o
  -7   4   2      548.86      491.07     15.50 o
  -6   4   2     5608.37     5758.56     41.81 o
  -5   4   2     9483.81     9712.74     95.43 o
  -4   4   2       60.36       61.76      6.56 o
  -3   4   2       54.30       34.83      2.49 o
  -2   4   2     7776.62     8019.42     43.57 o
  -1   4   2    31835.24    30953.62    150.40 o
   0   4   2     4143.06     4599.44     22.87 o
   1   4   2     1042.20     1138.02     10.70 o
   2   4   2     3644.21     3550.41     18.14 o
   3   4   2      436.89      324.96      7.94 o
   4   4   2     1543.32     1721.80     19.48 o
   5   4   2       26.67       23.78      5.33 o
   6   4   2     1646.64     1658.16     23.93 o
   7   4   2      175.67      207.57     12.11 o
   8   4   2        8.82       16.68      7.82 o
   9   4   2      314.51      316.06     16.40 o
  10   4   2      368.90      373.85     19.04 o
  11   4   2        1.53       -8.73      9.18 o
 -11   5   2       52.81       56.77     12.80 o
 -10   5   2      138.67      122.28     12.65 o
  -9   5   2        1.29        1.73      6.90 o
  -8   5   2      110.77      123.12     10.62 o
  -7   5   2      326.69      310.84     12.45 o
  -6   5   2       63.90       68.25      6.70 o
  -5   5   2     1154.65     1135.63     20.28 o
  -4   5   2       81.40       74.65      4.13 o
  -3   5   2     4992.08     5122.88     31.57 o
  -2   5   2     2469.83     2758.85     20.10 o
  -1   5   2     5382.04     5355.29     19.00 o
   0   5   2     7469.86     7732.76     26.77 o
   1   5   2      450.01      413.94     14.91 o
   2   5   2      786.02      857.23      9.48 o
   3   5   2     1635.17     1624.00     16.98 o
   4   5   2      242.12      233.92      8.59 o
   5   5   2      475.35      391.85     12.73 o
   6   5   2      148.59      135.73      9.33 o
   7   5   2       53.86       78.99      8.65 o
   8   5   2      323.18      293.23     15.12 o
   9   5   2      259.60      237.86     15.24 o
  10   5   2      265.32      288.14     17.48 o
  11   5   2       18.02       14.85     11.34 o
 -11   6   2       65.98       39.12     12.30 o
 -10   6   2        7.12        7.56      8.04 o
  -9   6   2        6.32        6.09      7.53 o
  -8   6   2      125.55      122.80     10.62 o
  -7   6   2     1181.66     1141.30     24.84 o
  -6   6   2     3128.55     3215.85     45.38 o
  -5   6   2     1168.12     1198.06     15.21 o
  -4   6   2     3768.13     3972.30     33.77 o
  -3   6   2     5049.65     5284.83     37.85 o
  -2   6   2      869.30      934.28      9.02 o
  -1   6   2     2143.66     2209.29     10.30 o
   0   6   2     3639.63     3855.32     18.87 o
   1   6   2        0.08        2.80      1.72 o
   2   6   2      347.92      312.30      6.49 o
   3   6   2      182.12      213.31      7.50 o
   4   6   2       91.19      109.97      6.17 o
   5   6   2     1158.22     1125.74     20.00 o
   6   6   2     2610.37     2585.08     32.00 o
   7   6   2      192.52      203.87     11.42 o
   8   6   2       94.14       61.56      9.84 o
   9   6   2       80.88       75.22     11.01 o
  10   6   2      696.46      658.90     23.86 o
  11   6   2       18.13       11.98     12.69 o
 -11   7   2      442.97      475.39     23.58 o
 -10   7   2       22.36       11.14      9.02 o
  -9   7   2       23.86       21.74      8.48 o
  -8   7   2      641.98      634.12     18.56 o
  -7   7   2       80.51       88.90      9.00 o
  -6   7   2     1287.31     1234.91     17.76 o
  -5   7   2      602.77      692.78     15.01 o
  -4   7   2      181.88      178.70      5.88 o
  -3   7   2      468.01      360.79      5.58 o
  -2   7   2    10517.61    10499.54     81.84 o
  -1   7   2    21739.15    22491.98    120.79 o
   0   7   2      820.63      794.24      7.09 o
   1   7   2    13036.41    13291.89     75.97 o
   2   7   2      159.85      219.55      7.09 o
   3   7   2     3840.11     3995.67     27.76 o
   4   7   2      906.34     1057.29     15.00 o
   5   7   2      176.65      177.67      9.05 o
   6   7   2      156.78      141.41     10.58 o
   7   7   2      243.00      252.47     12.43 o
   8   7   2       54.97       47.58      8.55 o
   9   7   2        1.18       -3.19      8.17 o
  10   7   2       64.72       64.81     12.18 o
  11   7   2      403.90      370.10     29.48 o
 -11   8   2       91.76       98.32     13.42 o
 -10   8   2     1517.66     1616.52     42.18 o
  -9   8   2       72.72       60.72     10.10 o
  -8   8   2      194.96      177.48     11.08 o
  -7   8   2      358.33      369.23     14.16 o
  -6   8   2    14884.43    14411.06    160.50 o
  -5   8   2      105.02      100.25      5.82 o
  -4   8   2     3241.29     3482.36     31.99 o
  -3   8   2     1956.98     2267.28     20.92 o
  -2   8   2     7739.62     8761.56     60.58 o
  -1   8   2     6407.50     6620.09     44.85 o
   0   8   2     1366.98     1465.31      9.95 o
   1   8   2       16.77       25.02      4.34 o
   2   8   2     5372.16     5618.60     37.48 o
   3   8   2    10009.06    10594.77     84.97 o
   4   8   2     2410.92     2345.31     34.01 o
   5   8   2       46.41       50.72      6.22 o
   6   8   2       57.83       49.51      8.31 o
   7   8   2      641.02      669.71     19.30 o
   8   8   2      163.15      163.36     11.58 o
   9   8   2        0.93       -1.10      8.24 o
  10   8   2      645.48      623.33     26.34 o
  11   8   2        7.62       14.27     13.64 o
 -11   9   2       68.19       77.71     14.05 o
 -10   9   2      301.97      310.87     19.20 o
  -9   9   2      165.44      165.65     14.81 o
  -8   9   2      223.05      221.81     11.95 o
  -7   9   2     1077.77     1115.25     31.89 o
  -6   9   2      975.95      961.53     15.85 o
  -5   9   2      123.36      114.36      6.19 o
  -4   9   2        0.12        9.07      2.80 o
  -3   9   2      843.21      780.75     12.59 o
  -2   9   2    11364.64    12718.00     54.84 o
  -1   9   2     1627.95     1606.12     11.29 o
   0   9   2        0.71       26.79      2.68 o
   1   9   2     2165.66     2150.93     16.81 o
   2   9   2     4935.95     5680.33     45.56 o
   3   9   2       10.22       12.56      4.09 o
   4   9   2      573.13      548.02     12.38 o
   5   9   2     1519.78     1441.82     19.53 o
   6   9   2     7867.34     7606.15     72.52 o
   7   9   2        4.94       -6.50      6.50 o
   8   9   2     1330.86     1312.38     25.82 o
   9   9   2       34.42       39.68     10.40 o
  10   9   2       78.93       74.02     14.10 o
 -11  10   2      376.41      366.61     25.38 o
 -10  10   2       12.34       16.34     10.63 o
  -9  10   2        6.58       -3.65      8.84 o
  -8  10   2     1246.52     1220.44     26.42 o
  -7  10   2      262.47      279.88     12.59 o
  -6  10   2      399.85      394.96     10.93 o
  -5  10   2      522.25      595.89     10.70 o
  -4  10   2     1253.20     1170.62     18.92 o
  -3  10   2      108.55      111.06      6.24 o
  -2  10   2     2301.44     2077.71     16.20 o
  -1  10   2     2246.67     2222.62     13.64 o
   0  10   2     6485.29     6730.55     40.13 o
   1  10   2      916.20     1074.15     11.52 o
   2  10   2      683.84      691.40     11.14 o
   3  10   2     2000.60     2165.78     19.98 o
   4  10   2     2954.59     2984.21     31.45 o
   5  10   2     1681.81     1580.91     24.46 o
   6  10   2      593.66      593.84     16.49 o
   7  10   2       83.70       90.20     10.03 o
   8  10   2        0.13       -7.52      7.52 o
   9  10   2      153.75      142.77     14.26 o
  10  10   2       62.81       54.55     13.30 o
 -11  11   2      192.89      164.36     19.93 o
 -10  11   2      430.78      494.12     23.57 o
  -9  11   2       16.56        5.59      8.43 o
  -8  11   2       55.43       58.26     10.67 o
  -7  11   2      228.67      219.63     13.77 o
  -6  11   2       70.59       96.33      7.73 o
  -5  11   2     4535.63     4419.07     44.92 o
  -4  11   2       56.95       53.58      6.27 o
  -3  11   2       96.33       90.46      6.15 o
  -2  11   2     5249.39     5486.13     28.61 o
  -1  11   2     8760.06     9145.06     47.27 o
   0  11   2     1694.84     1885.48     14.15 o
   1  11   2     4172.06     4243.52     25.23 o
   2  11   2      973.07     1075.44     13.82 o
   3  11   2      675.84      626.39     11.78 o
   4  11   2      786.45      768.80     14.82 o
   5  11   2     4862.03     4764.26     64.54 o
   6  11   2      635.13      615.44     16.49 o
   7  11   2      764.00      759.91     20.65 o
   8  11   2      433.29      429.55     20.55 o
   9  11   2      126.30      129.81     13.88 o
  10  11   2      137.23      154.43     18.75 o
 -10  12   2      129.53      147.15     18.06 o
  -9  12   2       84.90      100.77     12.12 o
  -8  12   2        0.72       -3.29      8.32 o
  -7  12   2      135.39      115.42     10.63 o
  -6  12   2      292.32      321.42     14.32 o
  -5  12   2     9558.93     9111.74     85.77 o
  -4  12   2       92.40      119.82      7.99 o
  -3  12   2     1985.49     1866.39     18.91 o
  -2  12   2     1500.87     1433.60     17.09 o
  -1  12   2     1480.47     1555.62     12.78 o
   0  12   2      268.48      251.40      6.78 o
   1  12   2     1916.47     1958.38     16.36 o
   2  12   2     1715.08     1777.29     18.08 o
   3  12   2     1577.32     1557.44     18.28 o
   4  12   2     1432.39     1432.40     25.46 o
   5  12   2       25.36       19.29      6.04 o
   6  12   2      106.37      107.80      9.08 o
   7  12   2      160.97      168.50     12.00 o
   8  12   2       96.36       95.27     13.37 o
   9  12   2      254.43      249.14     16.70 o
  10  12   2        1.80      -11.20     11.20 o
 -10  13   2      106.94       96.44     18.77 o
  -9  13   2     1193.51     1305.95     34.13 o
  -8  13   2        1.26        3.06      8.73 o
  -7  13   2     1559.87     1482.36     34.51 o
  -6  13   2      182.25      200.67     12.01 o
  -5  13   2      161.70      192.04     11.22 o
  -4  13   2      123.15      127.01      8.43 o
  -3  13   2    11444.02    11536.97     68.44 o
  -2  13   2     3188.46     3044.46     22.69 o
  -1  13   2      792.10      883.31     11.31 o
   0  13   2      440.32      401.15      8.30 o
   1  13   2      415.13      454.02      9.00 o
   2  13   2        4.66        4.10      3.88 o
   3  13   2      124.22      124.08      6.99 o
   4  13   2      516.47      563.96     13.43 o
   5  13   2       14.04       15.81      6.72 o
   6  13   2      217.13      194.31     11.02 o
   7  13   2      137.58      125.49     14.45 o
   8  13   2      701.67      729.52     26.01 o
   9  13   2      129.71      134.33     13.81 o
  10  13   2        1.44       -8.77     10.73 o
 -10  14   2      121.57      111.91     19.86 o
  -9  14   2       27.67       19.24     11.03 o
  -8  14   2      159.97      140.83     13.81 o
  -7  14   2      128.39      141.45     12.02 o
  -6  14   2      187.12      139.86     11.13 o
  -5  14   2      198.11      231.97     12.44 o
  -4  14   2       71.86       77.35      7.79 o
  -3  14   2       30.83       14.17      5.19 o
  -2  14   2      693.76      692.25      9.34 o
  -1  14   2       71.31       79.22      4.95 o
   0  14   2       14.10       13.31      3.64 o
   1  14   2        0.62        1.57      3.66 o
   2  14   2      996.83      983.42     14.72 o
   3  14   2        2.85        1.30      4.56 o
   4  14   2      194.24      205.53     10.84 o
   5  14   2     1144.56     1232.45     24.22 o
   6  14   2      252.61      282.20     14.72 o
   7  14   2       39.36       36.66     10.53 o
   8  14   2       22.76       30.59     10.89 o
   9  14   2      157.70      169.36     17.01 o
 -10  15   2       36.52       48.75     21.04 o
  -9  15   2      989.51     1052.90     31.89 o
  -8  15   2      452.22      439.74     24.04 o
  -7  15   2      285.93      302.06     15.40 o
  -6  15   2     1507.25     1439.21     28.44 o
  -5  15   2     1789.14     1844.96     31.37 o
  -4  15   2      843.78      807.32     15.55 o
  -3  15   2     1279.03     1242.64     18.66 o
  -2  15   2     1991.78     2107.21     26.83 o
  -1  15   2      683.56      689.22     11.32 o
   0  15   2      888.44      922.26     13.61 o
   1  15   2      410.70      418.25     10.19 o
   2  15   2      556.62      527.77     11.27 o
   3  15   2     2825.63     2842.55     30.56 o
   4  15   2       24.83       19.96      7.94 o
   5  15   2       11.22        9.46      7.83 o
   6  15   2       39.57       54.24     10.41 o
   7  15   2      547.62      604.25     21.45 o
   8  15   2      102.12       91.90     13.59 o
   9  15   2      482.50      560.46     31.49 o
  -9  16   2       38.93       40.50     12.62 o
  -8  16   2      165.99      134.24     16.65 o
  -7  16   2      119.80      120.65     13.48 o
  -6  16   2        3.56       12.55      7.64 o
  -5  16   2      485.31      423.35     15.95 o
  -4  16   2     3630.66     3494.92     55.00 o
  -3  16   2       49.74       68.94      7.03 o
  -2  16   2     2605.96     2523.06     18.59 o
  -1  16   2      671.10      716.85     12.09 o
   0  16   2     3118.88     3186.30     29.44 o
   1  16   2       11.09        5.09      4.46 o
   2  16   2     2215.74     2173.19     22.85 o
   3  16   2      291.20      256.37     10.14 o
   4  16   2      935.24      938.53     19.21 o
   5  16   2        2.41       -2.93      7.50 o
   6  16   2      546.97      473.21     20.31 o
   7  16   2       61.18       92.60     11.81 o
   8  16   2        1.94       -4.18      9.97 o
   9  16   2      193.38      189.19     20.03 o
  -9  17   2      264.52      257.31     26.02 o
  -8  17   2      491.78      548.33     26.69 o
  -7  17   2      353.95      337.43     19.27 o
  -6  17   2      136.02      150.42     11.88 o
  -5  17   2     2015.35     1865.92     29.96 o
  -4  17   2      157.65      185.11     11.40 o
  -3  17   2        1.98        1.12      5.05 o
  -2  17   2      702.87      744.33     12.88 o
  -1  17   2       33.38       41.43      5.86 o
   0  17   2     1204.94     1304.47     17.94 o
   1  17   2      143.54      146.87      7.54 o
   2  17   2      238.34      230.64      9.79 o
   3  17   2      122.14      121.35      7.78 o
   4  17   2     1642.69     1472.27     29.55 o
   5  17   2       27.59       29.02      9.25 o
   6  17   2       24.05       23.25      9.90 o
   7  17   2      299.09      291.77     16.82 o
   8  17   2        2.47        9.73     10.82 o
   9  17   2      244.20      226.88     31.92 o
  -9  18   2       73.81       54.69     17.88 o
  -8  18   2       75.96       57.08     16.75 o
  -7  18   2      635.26      621.36     30.86 o
  -6  18   2     1037.91     1073.78     28.96 o
  -5  18   2      319.94      292.14     14.70 o
  -4  18   2     1057.89      866.37     20.96 o
  -3  18   2      198.21      202.54      9.66 o
  -2  18   2     3363.00     3302.35     31.74 o
  -1  18   2      936.06      997.86     16.33 o
   0  18   2      198.96      212.15      9.30 o
   1  18   2      189.78      191.83      8.98 o
   2  18   2      808.86      820.03     15.91 o
   3  18   2       18.62        6.70      5.77 o
   4  18   2      226.84      243.33     13.03 o
   5  18   2      253.16      253.14     15.99 o
   6  18   2      123.16      126.32     13.64 o
   7  18   2      203.49      193.60     15.24 o
   8  18   2       23.65       22.29     13.39 o
  -8  19   2       15.58        8.51     14.84 o
  -7  19   2      430.88      453.35     25.85 o
  -6  19   2       93.13       87.01     12.46 o
  -5  19   2      144.03      169.38     14.14 o
  -4  19   2      194.67      158.40     11.55 o
  -3  19   2      309.63      304.11     13.98 o
  -2  19   2      183.19      219.67      9.96 o
  -1  19   2      139.77      152.25      9.28 o
   0  19   2       35.69       45.65      6.22 o
   1  19   2     1387.15     1376.36     20.12 o
   2  19   2      110.45      136.15      9.44 o
   3  19   2      300.09      246.38     32.75 o
   4  19   2        0.26       -5.64      6.79 o
   5  19   2      160.86      159.03     13.92 o
   6  19   2       19.80       15.64     10.09 o
   7  19   2       31.72       27.44     11.43 o
   8  19   2        0.83       -7.21     14.26 o
  -8  20   2        9.60       -1.46     16.77 o
  -7  20   2      147.42      167.87     18.51 o
  -6  20   2      519.27      489.52     25.47 o
  -5  20   2      716.84      668.54     23.67 o
  -4  20   2      109.28      112.43     12.29 o
  -3  20   2      133.14      139.25     10.97 o
  -2  20   2     1182.82     1093.26     21.10 o
  -1  20   2        5.00       13.72      6.11 o
   0  20   2       21.38       27.08      5.99 o
   1  20   2     1118.55     1104.72     20.65 o
   2  20   2      952.16      939.20     19.93 o
   3  20   2      249.55      306.82     13.44 o
   4  20   2       16.80       11.32      7.78 o
   5  20   2        2.56        1.52      8.71 o
   6  20   2      531.08      569.65     23.80 o
   7  20   2        0.07       -9.35      9.69 o
  -7  21   2        0.82       -0.12     11.70 o
  -6  21   2       16.28       23.76     12.73 o
  -5  21   2      844.41      931.46     31.96 o
  -4  21   2      226.20      222.84     15.42 o
  -3  21   2      613.79      632.04     24.78 o
  -2  21   2        4.32        9.83      7.46 o
  -1  21   2     1291.60     1331.91     23.13 o
   0  21   2      673.41      674.22     17.18 o
   1  21   2        6.39       13.62      6.54 o
   2  21   2        3.47        0.77      6.57 o
   3  21   2      265.86      280.87     13.25 o
   4  21   2      103.49      105.35     12.21 o
   5  21   2      278.36      276.91     17.51 o
   6  21   2        0.63        2.15     11.72 o
   7  21   2       46.22       44.28     12.77 o
  -7  22   2        4.21       -7.49     12.91 o
  -6  22   2      798.75      719.52     31.32 o
  -5  22   2      141.79      109.35     15.79 o
  -4  22   2      154.19      143.58     16.38 o
  -3  22   2        6.24       13.74      8.44 o
  -2  22   2      156.75      191.75     14.14 o
  -1  22   2        1.72       16.99      7.48 o
   0  22   2       40.30       42.33      9.67 o
   1  22   2       40.77       30.47      8.37 o
   2  22   2      160.12      191.26     11.54 o
   3  22   2      161.00      151.45     12.35 o
   4  22   2      146.86      165.07     14.62 o
   5  22   2      474.37      494.06     25.30 o
   6  22   2      379.57      360.72     24.00 o
  -6  23   2      315.53      292.39     22.92 o
  -5  23   2       54.36       38.80     13.34 o
  -4  23   2      122.40      118.97     15.86 o
  -3  23   2       35.74       48.35     12.54 o
  -2  23   2      612.92      636.56     22.67 o
  -1  23   2       72.56       63.08     12.19 o
   0  23   2        1.69       -6.25      7.75 o
   1  23   2       64.00       54.42     10.13 o
   2  23   2      251.35      285.59     16.61 o
   3  23   2       42.71       31.28      9.24 o
   4  23   2      109.88       63.43     25.45 o
   5  23   2       67.90       69.50     14.93 o
   6  23   2       82.99       78.00     15.90 o
  -5  24   2       25.65       24.51     12.85 o
  -4  24   2      459.31      511.26     26.25 o
  -3  24   2       87.77       80.30     14.03 o
  -2  24   2      425.91      484.74     28.54 o
  -1  24   2      189.79      193.33     17.14 o
   0  24   2      102.95      120.60     14.11 o
   1  24   2       41.40       56.78     13.96 o
   2  24   2        7.75       10.92     10.61 o
   3  24   2      417.56      494.28     28.55 o
   4  24   2      158.08      158.65     19.97 o
   5  24   2       31.08       32.77     13.59 o
  -4  25   2       33.61       54.04     16.42 o
  -3  25   2       61.99       43.17     15.21 o
  -2  25   2      494.46      530.56     30.02 o
  -1  25   2      525.80      550.85     29.71 o
   0  25   2       26.54       36.35     17.58 o
   1  25   2        3.98        9.06     12.32 o
   2  25   2        1.35       -2.03     16.67 o
   3  25   2       27.42       46.16     15.01 o
   4  25   2        0.63       -3.65     12.63 o
  -3  26   2        0.08       -1.04     12.72 o
  -2  26   2       38.26       40.49     15.18 o
  -1  26   2       27.58       64.07     19.72 o
   0  26   2      113.12      103.40     22.13 o
   1  26   2       69.61       64.75     28.28 o
   2  26   2      355.42      377.91     32.51 o
   3  26   2        4.29       -2.96     15.54 o
  -1  27   2      145.62      192.17     37.70 o
   0  27   2       74.31      115.37     32.64 o
   1  27   2       55.19      106.99     33.34 o
 -11   0   3      120.38      129.25     18.64 o
  -9   0   3       24.21       28.55     12.23 o
  -7   0   3      200.43      163.03     12.42 o
  -5   0   3      598.15      570.22     13.87 o
  -3   0   3     9116.48     9707.63     68.62 o
  -1   0   3     7058.92     7488.84     57.34 o
   1   0   3      591.63      733.60     10.16 o
   3   0   3     5403.18     6110.56     80.17 o
   5   0   3      283.59      218.34     15.63 o
   7   0   3     6082.58     5394.79    118.89 o
   9   0   3      651.96      594.55     30.03 o
  11   0   3      860.88     1075.76     44.55 o
 -12   1   3      143.51      120.99     14.39 o
 -11   1   3      228.76      252.24     16.33 o
 -10   1   3      210.40      248.19     15.16 o
  -9   1   3      316.12      338.77     15.44 o
  -8   1   3      259.02      248.44     11.89 o
  -7   1   3       19.75       15.79      5.93 o
  -6   1   3       40.70       48.36      5.80 o
  -5   1   3       42.47       38.61      4.51 o
  -4   1   3     3610.04     3638.63     26.13 o
  -3   1   3    10081.95     9902.14    425.86 o
  -2   1   3     9832.26    10079.38    106.27 o
  -1   1   3     3141.30     3347.76     20.66 o
   0   1   3     4117.12     4505.88     36.23 o
   1   1   3     1308.02     1376.86     15.66 o
   2   1   3      930.08      999.40     10.13 o
   3   1   3     4266.97     4176.34     27.44 o
   4   1   3     2136.55     2313.01     30.06 o
   5   1   3       56.05       45.54      6.56 o
   6   1   3       65.18       43.25      7.58 o
   7   1   3        1.75        4.14      7.21 o
   8   1   3       57.05       39.11      8.66 o
   9   1   3     1266.34     1243.43     29.03 o
  10   1   3       40.18       24.65      9.99 o
  11   1   3      314.91      350.97     20.35 o
 -12   2   3       51.32       50.28     12.03 o
 -11   2   3      200.09      211.38     15.33 o
 -10   2   3      822.89      842.71     24.12 o
  -9   2   3      210.78      265.63     14.12 o
  -8   2   3       90.36      108.24      9.22 o
  -7   2   3       40.60       30.19      6.98 o
  -6   2   3     1786.06     1682.92     21.23 o
  -5   2   3       14.66       12.47      3.55 o
  -4   2   3     4962.11     5057.67     31.88 o
  -3   2   3    13204.15    13493.28     94.25 o
  -2   2   3      492.48      474.57      4.44 o
  -1   2   3      320.26      331.61      3.96 o
   0   2   3     1677.58     1662.54     25.64 o
   1   2   3     7947.20     8104.30     54.68 o
   2   2   3        3.11        7.03      2.52 o
   3   2   3      173.45      172.05      7.06 o
   4   2   3       47.21       29.92      5.27 o
   5   2   3       18.24       14.49      5.55 o
   6   2   3      516.79      536.83     16.14 o
   7   2   3      580.81      481.58     16.78 o
   8   2   3       34.45       45.47      9.05 o
   9   2   3      322.73      291.91     17.09 o
  10   2   3        4.31       -1.67      8.93 o
  11   2   3      185.89      229.36     19.21 o
 -12   3   3      304.43      293.89     20.81 o
 -11   3   3        9.13        5.24      9.12 o
 -10   3   3     1249.67     1252.79     28.28 o
  -9   3   3      103.78      139.42     10.76 o
  -8   3   3      527.55      514.22     16.91 o
  -7   3   3     3136.15     3016.17     33.37 o
  -6   3   3     1522.46     1404.06     21.11 o
  -5   3   3      181.06      172.49      6.73 o
  -4   3   3     1050.49      931.56     10.53 o
  -3   3   3     1679.47     1750.64     12.05 o
  -2   3   3     2432.74     2596.27     14.53 o
  -1   3   3      605.47      651.28      7.25 o
   0   3   3    12474.15    12359.83     61.40 o
   1   3   3      607.86      621.09      7.21 o
   2   3   3        8.50       14.77      2.56 o
   3   3   3      461.38      443.39      8.71 o
   4   3   3      250.37      240.43      9.10 o
   5   3   3        0.46        6.78      5.35 o
   6   3   3       75.74       61.04      8.12 o
   7   3   3       58.04       59.66      9.00 o
   8   3   3       83.70       78.00      9.99 o
   9   3   3       40.04       43.20     10.04 o
  10   3   3      582.04      545.78     22.13 o
  11   3   3       20.90       10.73     10.80 o
 -12   4   3        0.37       -6.65     11.41 o
 -11   4   3       89.84       84.54     12.30 o
 -10   4   3        3.00       -0.93      7.92 o
  -9   4   3      184.23      165.15     11.29 o
  -8   4   3      282.58      278.79     13.58 o
  -7   4   3      515.86      501.14     14.34 o
  -6   4   3     1243.36     1236.19     17.16 o
  -5   4   3      473.35      448.70      9.49 o
  -4   4   3      125.08      132.68      5.15 o
  -3   4   3      369.64      509.95      5.83 o
  -2   4   3     5210.87     5750.73     36.80 o
  -1   4   3     6276.59     6546.74     37.29 o
   0   4   3      119.44      163.52      3.73 o
   1   4   3    11900.72    12260.88     74.31 o
   2   4   3      356.50      363.83      6.96 o
   3   4   3      127.85      110.97      5.89 o
   4   4   3     3340.83     3370.57     28.26 o
   5   4   3      506.52      544.81     13.82 o
   6   4   3      892.47      822.58     19.29 o
   7   4   3     1226.22     1189.10     24.53 o
   8   4   3      489.28      455.97     17.79 o
   9   4   3      224.99      212.42     14.67 o
  10   4   3       14.72       19.24     10.12 o
  11   4   3      275.67      300.96     23.54 o
 -12   5   3      300.74      274.71     22.51 o
 -11   5   3        9.37       14.58     10.70 o
 -10   5   3       70.72       48.81      9.42 o
  -9   5   3      387.41      379.81     16.15 o
  -8   5   3       88.13       66.03      8.68 o
  -7   5   3     5071.21     4895.41     71.63 o
  -6   5   3       19.53        8.16      4.64 o
  -5   5   3     1884.90     1800.47     17.69 o
  -4   5   3       21.58       19.61      3.05 o
  -3   5   3     7797.88     8570.57     53.30 o
  -2   5   3      314.30      290.84      4.48 o
  -1   5   3      339.45      322.78      3.52 o
   0   5   3     3823.12     3649.26     16.07 o
   1   5   3      997.67      917.60      9.55 o
   2   5   3     5514.29     5694.96     51.14 o
   3   5   3       37.04       32.21      4.41 o
   4   5   3      225.59      149.34      7.53 o
   5   5   3      169.58      177.34      9.12 o
   6   5   3     1103.23      944.06     19.18 o
   7   5   3       35.22       24.61      7.93 o
   8   5   3     1010.03     1043.77     25.05 o
   9   5   3       36.17       24.11      9.37 o
  10   5   3      660.27      683.49     26.41 o
  11   5   3       61.76       79.46     14.82 o
 -11   6   3        0.06       -9.51      9.51 o
 -10   6   3      978.57     1005.15     24.13 o
  -9   6   3        1.90        2.30      7.39 o
  -8   6   3     1522.75     1555.35     24.93 o
  -7   6   3      207.29      222.82     11.55 o
  -6   6   3     2815.06     2607.95     24.80 o
  -5   6   3     1346.63     1286.93     14.71 o
  -4   6   3     2223.92     2320.48     24.05 o
  -3   6   3    14225.80    15026.01    124.73 o
  -2   6   3     1077.19     1049.31      9.02 o
  -1   6   3      910.00     1062.78      7.91 o
   0   6   3     2571.19     2787.60     16.69 o
   1   6   3     7160.37     7058.46    167.28 o
   2   6   3       57.72       36.15      3.36 o
   3   6   3      202.98      138.05      6.77 o
   4   6   3      343.39      311.97     10.06 o
   5   6   3        0.83        7.87      5.88 o
   6   6   3       30.48       17.48      6.88 o
   7   6   3      445.23      432.55     16.33 o
   8   6   3       99.48       94.87     11.10 o
   9   6   3      136.83      147.16     13.25 o
  10   6   3       12.58       -2.90      9.07 o
  11   6   3      306.31      322.88     28.27 o
 -11   7   3       77.26       74.79     12.41 o
 -10   7   3        1.86       -1.54      8.83 o
  -9   7   3        4.68        3.42      7.79 o
  -8   7   3        3.46        0.47      6.14 o
  -7   7   3      342.78      333.44     13.58 o
  -6   7   3     6398.40     6386.65     75.40 o
  -5   7   3       34.51       29.34      4.17 o
  -4   7   3       12.05        7.01      2.87 o
  -3   7   3     1466.11     1716.54     14.58 o
  -2   7   3     1299.62     1267.95      9.45 o
  -1   7   3     5126.93     5096.56     23.93 o
   0   7   3     4070.09     3991.67     21.54 o
   1   7   3     1443.90     1563.32     15.81 o
   2   7   3      240.74      321.68      7.87 o
   3   7   3     2059.27     1964.36     18.90 o
   4   7   3        3.56        5.89      4.52 o
   5   7   3       39.79       35.94      7.12 o
   6   7   3      120.82      124.47      9.62 o
   7   7   3       69.54       56.27      8.18 o
   8   7   3      609.31      552.11     19.38 o
   9   7   3      252.82      292.28     16.95 o
  10   7   3       90.89       99.61     13.09 o
  11   7   3       54.94       43.76     15.14 o
 -11   8   3        0.11       -4.53      9.35 o
 -10   8   3      219.41      244.98     17.39 o
  -9   8   3     2440.01     2462.20     57.32 o
  -8   8   3        4.54        3.99      6.32 o
  -7   8   3     2544.22     2490.07     33.86 o
  -6   8   3      233.60      259.80     11.05 o
  -5   8   3      532.37      564.09     10.05 o
  -4   8   3      933.08      960.76     10.03 o
  -3   8   3    12076.59    12866.82    107.30 o
  -2   8   3      367.64      319.40      5.59 o
  -1   8   3     3672.04     3674.33     19.44 o
   0   8   3      833.49      914.31      8.33 o
   1   8   3        5.55       32.78      3.82 o
   2   8   3     1793.35     2309.53     24.92 o
   3   8   3     2055.96     2058.42     23.21 o
   4   8   3      621.16      568.12     12.26 o
   5   8   3      795.48      701.05     17.48 o
   6   8   3      720.30      723.08     19.35 o
   7   8   3      149.66      167.71     11.25 o
   8   8   3        9.04       11.76      8.25 o
   9   8   3      266.95      285.28     16.68 o
  10   8   3        1.98       -2.90     10.32 o
 -11   9   3       29.15       16.04     11.95 o
 -10   9   3      277.35      327.96     19.67 o
  -9   9   3        7.77        4.48      8.17 o
  -8   9   3      173.36      173.48     11.49 o
  -7   9   3       49.48       39.89      7.05 o
  -6   9   3      670.23      615.51     12.81 o
  -5   9   3      150.00      129.60      5.87 o
  -4   9   3       49.51       51.62      5.24 o
  -3   9   3      629.39      621.66     10.96 o
  -2   9   3     1980.96     1976.43     14.40 o
  -1   9   3        0.16        9.18      2.01 o
   0   9   3     1559.23     1609.80     12.02 o
   1   9   3      491.92      427.26      8.71 o
   2   9   3      148.81      155.73      6.63 o
   3   9   3      134.48      168.39      7.80 o
   4   9   3      413.96      398.51     11.01 o
   5   9   3     3412.38     3201.09     37.30 o
   6   9   3       68.87       82.05      9.79 o
   7   9   3      117.11      118.73     10.34 o
   8   9   3      797.72      814.34     21.67 o
   9   9   3     1819.88     1901.51     39.25 o
  10   9   3       60.38       67.59     14.00 o
 -11  10   3       64.55       63.28     15.87 o
 -10  10   3      221.68      206.72     16.57 o
  -9  10   3      100.58       95.45     11.28 o
  -8  10   3       97.67      122.24     12.39 o
  -7  10   3       47.95       34.47      6.74 o
  -6  10   3     1057.63     1007.38     15.23 o
  -5  10   3       82.48       76.34      4.80 o
  -4  10   3      263.20      254.59      9.13 o
  -3  10   3      270.83      241.86      8.10 o
  -2  10   3      736.96      838.13     10.54 o
  -1  10   3     1826.14     1919.98     14.83 o
   0  10   3     3563.23     3919.62     27.81 o
   1  10   3     4106.37     4126.52     23.49 o
   2  10   3       35.88       21.26      4.29 o
   3  10   3       27.32       60.29      5.78 o
   4  10   3      285.85      308.67     10.98 o
   5  10   3      107.56      104.41      8.72 o
   6  10   3     1054.15      993.89     22.28 o
   7  10   3      265.77      241.97     13.86 o
   8  10   3        8.52       -2.64      7.43 o
   9  10   3        5.65        5.55     10.38 o
  10  10   3        5.69      -10.74     11.71 o
 -11  11   3       50.61       44.37     18.15 o
 -10  11   3        0.62       -7.40     10.96 o
  -9  11   3       60.12       57.25     10.38 o
  -8  11   3      653.24      683.66     22.64 o
  -7  11   3      211.69      226.07     12.72 o
  -6  11   3      654.04      705.30     14.32 o
  -5  11   3      111.29      111.44      8.10 o
  -4  11   3      341.70      384.13     10.81 o
  -3  11   3       91.28      124.96      5.83 o
  -2  11   3      442.42      536.07      9.29 o
  -1  11   3     2021.95     2000.87     16.33 o
   0  11   3     4632.27     4785.86     38.95 o
   1  11   3       39.36       39.58      3.88 o
   2  11   3       34.48       30.37      4.51 o
   3  11   3      610.66      588.07     13.11 o
   4  11   3     5693.91     5774.81     69.10 o
   5  11   3       48.46       36.11      7.04 o
   6  11   3       51.77       34.48      8.28 o
   7  11   3       29.65       20.88      8.28 o
   8  11   3      808.62      868.95     25.18 o
   9  11   3       91.43      118.30     15.01 o
  10  11   3      108.90      112.50     17.32 o
 -11  12   3       27.46        7.03     15.70 o
 -10  12   3       49.04       55.25     14.51 o
  -9  12   3       94.52      119.35     12.36 o
  -8  12   3      420.04      395.80     22.74 o
  -7  12   3        1.98       -6.50      6.50 o
  -6  12   3       99.88      112.47      9.65 o
  -5  12   3      827.10      765.35     16.85 o
  -4  12   3       48.92       52.64      6.16 o
  -3  12   3      238.35      267.14      7.97 o
  -2  12   3      235.49      213.46      7.10 o
  -1  12   3       34.61       19.96      3.08 o
   0  12   3     1915.81     1932.70     21.51 o
   1  12   3        5.16        2.30      3.18 o
   2  12   3     2518.13     2516.64     22.62 o
   3  12   3        3.63        6.83      5.23 o
   4  12   3     1306.41     1211.03     19.05 o
   5  12   3        2.44       -5.58      5.58 o
   6  12   3     1450.25     1460.51     26.40 o
   7  12   3       20.80       17.97      8.14 o
   8  12   3      165.39      177.55     15.45 o
   9  12   3        1.80       -8.48      8.48 o
  10  12   3        4.22        5.11     12.63 o
 -10  13   3       19.47       21.59     12.78 o
  -9  13   3      181.54      185.29     16.21 o
  -8  13   3      821.41      883.03     29.55 o
  -7  13   3      440.38      449.56     16.95 o
  -6  13   3      173.56      177.34     11.29 o
  -5  13   3        4.00        2.67      5.98 o
  -4  13   3       95.83       90.05      6.71 o
  -3  13   3      579.80      600.04     11.29 o
  -2  13   3      186.83      198.21      7.36 o
  -1  13   3       75.97       98.02      4.75 o
   0  13   3      262.44      259.38      7.26 o
   1  13   3       12.25       11.25      3.60 o
   2  13   3     3726.08     3551.27     29.71 o
   3  13   3      768.98      772.26     15.11 o
   4  13   3       24.77       10.71      5.69 o
   5  13   3       44.46       47.85      7.36 o
   6  13   3        1.44        1.75      6.75 o
   7  13   3      311.03      327.37     18.93 o
   8  13   3        0.01       -0.60      9.95 o
   9  13   3       13.82       -1.95      9.49 o
  10  13   3      124.96      131.87     18.61 o
 -10  14   3      174.45      207.69     23.83 o
  -9  14   3      535.99      542.44     26.45 o
  -8  14   3        3.25        9.13     10.27 o
  -7  14   3      125.54      137.86     11.63 o
  -6  14   3       50.99       62.59      8.74 o
  -5  14   3     4869.66     4678.31     47.44 o
  -4  14   3     1621.79     1676.88     20.62 o
  -3  14   3       40.85       22.85      5.09 o
  -2  14   3        5.65        3.54      3.96 o
  -1  14   3     1766.26     1792.04     16.21 o
   0  14   3        9.92       11.37      3.95 o
   1  14   3      158.56      182.99      7.46 o
   2  14   3      388.57      415.89     10.96 o
   3  14   3      749.07      778.51     15.56 o
   4  14   3      229.63      240.33     11.88 o
   5  14   3     1380.23     1435.91     25.01 o
   6  14   3        1.94       -6.70      6.70 o
   7  14   3        4.20        0.98      9.27 o
   8  14   3        1.89       -1.45      9.47 o
   9  14   3       10.17        8.01     11.03 o
 -10  15   3       14.31       24.18     16.24 o
  -9  15   3        3.45       -7.26     12.49 o
  -8  15   3       11.89       26.42     11.65 o
  -7  15   3      518.69      440.21     19.86 o
  -6  15   3     1559.72     1537.79     39.49 o
  -5  15   3      157.79      178.31     10.50 o
  -4  15   3       49.78       35.97      5.99 o
  -3  15   3      300.51      288.27     10.15 o
  -2  15   3      205.83      227.98      9.44 o
  -1  15   3     1316.43     1313.00     15.43 o
   0  15   3     5615.02     5566.55     51.57 o
   1  15   3     1613.78     1611.07     18.08 o
   2  15   3      445.18      453.96     11.04 o
   3  15   3      462.22      463.96     12.98 o
   4  15   3     1066.43      944.34     19.98 o
   5  15   3        4.27        5.42      6.44 o
   6  15   3       62.84       92.66     10.88 o
   7  15   3        3.88        1.52      9.52 o
   8  15   3        0.47       -6.34      9.50 o
   9  15   3       81.90       53.50     13.49 o
  -9  16   3       24.93       39.40     16.54 o
  -8  16   3       22.79       24.90     12.07 o
  -7  16   3      343.34      349.63     18.67 o
  -6  16   3      162.39      191.20     12.17 o
  -5  16   3       42.80       21.00      7.46 o
  -4  16   3      209.78      181.26     10.88 o
  -3  16   3      133.26      124.34      7.89 o
  -2  16   3       13.14        8.44      5.33 o
  -1  16   3      430.99      457.76     10.18 o
   0  16   3      395.41      397.90     10.46 o
   1  16   3      174.74      188.37      8.80 o
   2  16   3        8.60       10.47      4.92 o
   3  16   3        0.24       -0.86      5.64 o
   4  16   3        5.52       -5.77      5.77 o
   5  16   3      113.19      126.09     12.50 o
   6  16   3        1.09        7.07      8.46 o
   7  16   3     1446.24     1419.27     34.15 o
   8  16   3       54.10       45.82     12.40 o
   9  16   3       36.91       34.57     13.19 o
  -9  17   3       56.57       77.04     22.39 o
  -8  17   3        5.94       13.65     13.32 o
  -7  17   3      220.92      214.02     16.15 o
  -6  17   3       61.96       73.10     11.11 o
  -5  17   3       76.33       53.63      8.65 o
  -4  17   3      227.25      256.22     11.94 o
  -3  17   3        0.83        0.78      5.00 o
  -2  17   3        1.15        0.15      5.15 o
  -1  17   3      445.57      440.20     11.62 o
   0  17   3     1924.64     1962.99     28.33 o
   1  17   3      895.77      878.05     15.88 o
   2  17   3        2.61        0.29      5.02 o
   3  17   3      120.87      110.51      8.40 o
   4  17   3       90.69      130.10     11.96 o
   5  17   3      272.17      328.23     17.46 o
   6  17   3       16.10        3.87      8.36 o
   7  17   3        0.06       -5.11      9.66 o
   8  17   3       36.62       49.42     12.80 o
  -9  18   3      383.61      384.09     37.02 o
  -8  18   3       22.18       17.69     14.62 o
  -7  18   3      283.11      272.86     20.81 o
  -6  18   3      531.78      516.63     21.22 o
  -5  18   3     1312.85     1152.20     28.00 o
  -4  18   3      223.71      216.65     11.45 o
  -3  18   3      382.83      401.29     14.70 o
  -2  18   3       65.03       82.75      7.78 o
  -1  18   3     2285.37     2360.95     25.39 o
   0  18   3       63.59       79.82      6.79 o
   1  18   3       37.35       30.43      5.91 o
   2  18   3      240.58      253.84     10.36 o
   3  18   3      198.49      152.31     10.72 o
   4  18   3       21.58       13.31      8.48 o
   5  18   3       11.62        6.38      9.07 o
   6  18   3       74.88       61.00     10.90 o
   7  18   3       48.00       22.94     11.41 o
   8  18   3       31.47       18.74     13.31 o
  -8  19   3      105.03      132.11     20.68 o
  -7  19   3      492.64      490.89     26.00 o
  -6  19   3      200.42      221.46     18.84 o
  -5  19   3       35.69       61.49     10.90 o
  -4  19   3      774.39      784.90     21.36 o
  -3  19   3      222.35      268.84     13.19 o
  -2  19   3        2.72        1.63      6.36 o
  -1  19   3      750.77      838.94     17.93 o
   0  19   3        4.71        1.77      4.81 o
   1  19   3      696.45      662.67     14.92 o
   2  19   3      281.33      277.81     12.33 o
   3  19   3       37.87       18.12      6.42 o
   4  19   3       10.88        3.01      7.30 o
   5  19   3       17.39       15.12      9.57 o
   6  19   3        0.03        3.24      8.81 o
   7  19   3      251.29      285.73     19.53 o
   8  19   3       13.66        8.76     14.87 o
  -8  20   3       55.38       41.70     21.56 o
  -7  20   3        0.03        3.82     11.53 o
  -6  20   3       35.42       30.59     12.64 o
  -5  20   3        0.10        3.59     10.46 o
  -4  20   3        3.08        0.33      7.94 o
  -3  20   3      302.12      330.57     15.01 o
  -2  20   3       79.43       71.78      8.98 o
  -1  20   3       16.51       22.29      7.12 o
   0  20   3      646.76      661.61     16.86 o
   1  20   3       66.59       54.19      7.03 o
   2  20   3      150.25      166.59     10.48 o
   3  20   3      531.37      574.54     18.39 o
   4  20   3      140.69      113.62     11.27 o
   5  20   3        2.66        4.89      9.31 o
   6  20   3      126.05      126.03     13.42 o
   7  20   3       94.56      107.21     16.98 o
  -7  21   3        0.52       -2.38     11.11 o
  -6  21   3       41.58       35.75     12.68 o
  -5  21   3       41.21       55.83     13.15 o
  -4  21   3       11.44       23.98     10.90 o
  -3  21   3      178.17      179.59     12.67 o
  -2  21   3        2.61        3.39      7.99 o
  -1  21   3      846.63      815.77     20.61 o
   0  21   3        3.43        5.31      6.15 o
   1  21   3       33.13       32.50      7.33 o
   2  21   3       53.65       46.39      7.97 o
   3  21   3      122.20      106.95     10.87 o
   4  21   3      320.53      282.01     17.17 o
   5  21   3       59.54       43.79     11.17 o
   6  21   3      348.11      387.86     21.71 o
   7  21   3       56.33       57.04     17.99 o
  -7  22   3        1.15       -0.97     11.83 o
  -6  22   3      322.51      310.46     24.13 o
  -5  22   3        0.46       -2.31     10.53 o
  -4  22   3      346.12      344.34     21.44 o
  -3  22   3      910.21      672.34    203.75 o
  -2  22   3        6.67        2.52      7.32 o
  -1  22   3      207.49      253.10     15.18 o
   0  22   3       36.97       33.15      9.26 o
   1  22   3      946.72      936.94     22.67 o
   2  22   3      506.17      487.32     17.85 o
   3  22   3      193.27      235.69     14.01 o
   4  22   3      213.53      221.55     16.11 o
   5  22   3       29.02       43.12     11.57 o
   6  22   3       88.53       71.07     13.52 o
  -6  23   3      329.82      360.53     24.68 o
  -5  23   3       27.06       22.20     12.58 o
  -4  23   3        3.80        4.57     10.92 o
  -3  23   3      105.57       83.96     14.02 o
  -2  23   3     1491.83     1486.35     37.01 o
  -1  23   3      124.72      114.65     13.94 o
   0  23   3       98.58       80.05     12.68 o
   1  23   3      207.43      208.96     14.58 o
   2  23   3        0.65        7.81      8.55 o
   3  23   3      373.75      446.01     23.05 o
   4  23   3       18.98        8.72      7.97 o
   5  23   3       36.61       22.13     12.59 o
  -5  24   3       87.86      114.96     16.68 o
  -4  24   3      329.40      330.79     22.53 o
  -3  24   3        3.71      -10.19     10.19 o
  -2  24   3       44.47       64.06     19.12 o
  -1  24   3      115.81      143.84     18.45 o
   0  24   3      282.77      294.77     19.28 o
   1  24   3      163.23      210.12     17.21 o
   2  24   3       51.10       46.53     14.33 o
   3  24   3      432.44      436.75     23.71 o
   4  24   3        2.67        7.16     13.29 o
   5  24   3      136.78      170.83     18.73 o
  -4  25   3      139.08      180.37     21.31 o
  -3  25   3       11.60       14.65     14.00 o
  -2  25   3       53.11       58.26     15.69 o
  -1  25   3       84.27      108.23     17.17 o
   0  25   3        1.71       14.72     12.35 o
   1  25   3       24.26       27.09     17.21 o
   2  25   3      104.01      107.56     17.72 o
   3  25   3      145.97      144.30     28.62 o
   4  25   3      189.41      216.69     40.32 o
  -3  26   3        7.66       -4.73     13.00 o
  -2  26   3        9.06       12.19     14.16 o
  -1  26   3       72.31       85.39     17.13 o
   0  26   3       31.85       34.91     19.04 o
   1  26   3      467.42      545.34     38.32 o
   2  26   3       53.60       53.23     29.15 o
  -1  27   3       76.24      114.80     23.30 o
   0  27   3        1.02       11.52     24.09 o
 -12   0   4     1189.43     1363.52     58.00 o
 -10   0   4      941.01      888.09     34.14 o
  -8   0   4       55.40       66.81     12.06 o
  -6   0   4      257.88      238.85     14.17 o
  -4   0   4      969.87      872.15     13.14 o
  -2   0   4      849.18     1046.19     10.14 o
   0   0   4    80855.93    72044.53    999.89 o
   2   0   4     2986.35     2985.85     33.62 o
   4   0   4    22422.20    22412.96    141.03 o
   6   0   4       58.54       61.43     11.85 o
   8   0   4       21.10       12.76     11.11 o
  10   0   4       22.49       36.61     15.03 o
 -12   1   4      312.37      353.43     19.73 o
 -11   1   4      241.27      252.60     16.08 o
 -10   1   4      383.71      336.12     16.85 o
  -9   1   4       13.74       21.00      7.84 o
  -8   1   4     1385.94     1240.63     22.15 o
  -7   1   4     5837.25     5688.59     44.70 o
  -6   1   4      223.25      190.24      8.10 o
  -5   1   4        2.92        2.63      2.95 o
  -4   1   4     4138.20     4474.76     42.97 o
  -3   1   4     7304.49     7493.56     43.09 o
  -2   1   4    12898.86    13843.86     68.86 o
  -1   1   4    10242.09    10709.08     92.21 o
   0   1   4    45311.38    43831.84    331.24 o
   1   1   4       63.72       58.50      3.01 o
   2   1   4     4622.25     4618.58     54.55 o
   3   1   4     9116.24     8822.65    261.77 o
   4   1   4     1312.40     1373.83     20.38 o
   5   1   4     1749.81     1556.00     23.76 o
   6   1   4      651.92      653.50     18.01 o
   7   1   4        2.53       -1.86      6.87 o
   8   1   4      121.13      128.44     11.62 o
   9   1   4     1636.07     1551.42     32.59 o
  10   1   4      131.88      131.21     13.69 o
  11   1   4      596.28      648.89     26.10 o
 -12   2   4      288.03      265.86     19.59 o
 -11   2   4      132.32      145.75     13.57 o
 -10   2   4      127.42      151.25     12.79 o
  -9   2   4      237.77      280.87     13.44 o
  -8   2   4     1505.13     1535.70     26.22 o
  -7   2   4       63.91       63.01      7.56 o
  -6   2   4      204.04      139.38      7.70 o
  -5   2   4      345.17      356.89      9.05 o
  -4   2   4      174.23      175.84      5.21 o
  -3   2   4     2596.27     2706.67     16.29 o
  -2   2   4     4053.72     4348.66     25.47 o
  -1   2   4    25605.36    25068.06    480.99 o
   0   2   4     4561.13     4717.76     58.13 o
   1   2   4      218.47      168.40      4.64 o
   2   2   4     1592.78     1607.33     18.67 o
   3   2   4     3350.00     3624.97     31.97 o
   4   2   4      880.92      879.12     16.75 o
   5   2   4      174.30      166.08      9.77 o
   6   2   4      500.91      458.73     15.65 o
   7   2   4       94.92       72.92      9.66 o
   8   2   4       64.84       63.98      9.75 o
   9   2   4     1043.15      950.41     26.18 o
  10   2   4       31.35       27.09     10.51 o
  11   2   4        4.90        7.15     11.90 o
 -12   3   4       34.82       50.87     13.26 o
 -11   3   4     1250.44     1414.32     31.52 o
 -10   3   4      122.14      121.33     12.00 o
  -9   3   4      613.42      600.39     17.65 o
  -8   3   4        0.08       -2.61      6.58 o
  -7   3   4     9102.64     8791.32     56.23 o
  -6   3   4      113.63      108.94      6.34 o
  -5   3   4     2997.57     2954.22     30.07 o
  -4   3   4      325.85      336.40      6.83 o
  -3   3   4     4075.02     4065.56     19.63 o
  -2   3   4      784.91      814.24      5.50 o
  -1   3   4     2384.79     2313.77     16.99 o
   0   3   4     9097.72     9324.08    163.80 o
   1   3   4       49.25       46.89      5.52 o
   2   3   4     1713.56     1624.84     16.69 o
   3   3   4      808.28      810.10     13.43 o
   4   3   4       42.41       44.41      5.97 o
   5   3   4     1361.71     1420.08     22.95 o
   6   3   4       81.96       62.04      8.49 o
   7   3   4       17.44       18.26      7.67 o
   8   3   4        0.93       -3.43      7.13 o
   9   3   4      105.41       89.79     11.62 o
  10   3   4      105.81       98.23     12.97 o
  11   3   4        1.02       -9.50     10.99 o
 -12   4   4      129.81      118.81     15.51 o
 -11   4   4      514.32      580.85     21.77 o
 -10   4   4       21.45       13.97      8.03 o
  -9   4   4      803.01      837.25     21.80 o
  -8   4   4      695.36      691.92     17.27 o
  -7   4   4      240.41      260.10     12.26 o
  -6   4   4     1483.70     1384.20     18.66 o
  -5   4   4      400.30      408.57      9.59 o
  -4   4   4     3018.69     3377.26     23.81 o
  -3   4   4     9453.99     9614.38     81.13 o
  -2   4   4     7440.54     7914.23     49.53 o
  -1   4   4    16600.51    16315.77    143.78 o
   0   4   4     3256.42     3598.54     18.92 o
   1   4   4     9947.01     9758.42    158.25 o
   2   4   4      641.01      675.36      9.84 o
   3   4   4      743.69      665.56     11.60 o
   4   4   4      100.03      102.40      7.57 o
   5   4   4       40.47       44.83      7.06 o
   6   4   4        2.85        8.09      6.82 o
   7   4   4       10.47        4.86      7.20 o
   8   4   4      282.10      251.35     14.41 o
   9   4   4       80.02       67.96     11.51 o
  10   4   4       40.96       34.83     11.14 o
  11   4   4      170.93      157.90     20.21 o
 -12   5   4       12.26       -1.36     11.83 o
 -11   5   4        2.84        9.83     10.19 o
 -10   5   4      192.37      178.28     12.51 o
  -9   5   4      751.97      747.79     20.70 o
  -8   5   4      194.84      200.24     10.93 o
  -7   5   4        0.04       -3.94      5.31 o
  -6   5   4       17.72        4.43      4.12 o
  -5   5   4     1225.69     1209.22     17.24 o
  -4   5   4    13632.68    14443.81    118.39 o
  -3   5   4      360.09      343.64      4.89 o
  -2   5   4      202.61      225.22      4.17 o
  -1   5   4     1284.27     1409.38     11.93 o
   0   5   4    21734.63    21965.47    128.74 o
   1   5   4     6110.53     5760.67    103.95 o
   2   5   4      121.32      126.30      5.31 o
   3   5   4      440.67      505.51     10.47 o
   4   5   4       61.18       83.97      6.90 o
   5   5   4      453.00      401.11     16.21 o
   6   5   4      981.07      984.92     21.72 o
   7   5   4      275.38      232.25     13.32 o
   8   5   4       37.51       39.85      9.66 o
   9   5   4      847.29      799.29     28.33 o
  10   5   4      191.99      207.92     16.35 o
  11   5   4      218.25      223.77     23.48 o
 -12   6   4      133.26      139.52     22.04 o
 -11   6   4        0.12        1.55      9.19 o
 -10   6   4      105.83      111.24     13.48 o
  -9   6   4      363.69      394.36     16.32 o
  -8   6   4       25.15       12.75      6.66 o
  -7   6   4      166.39      158.87      9.53 o
  -6   6   4        2.46       -2.89      3.94 o
  -5   6   4     5680.38     5995.95     70.00 o
  -4   6   4     3265.07     3518.09     27.22 o
  -3   6   4     5697.27     6373.58     50.72 o
  -2   6   4      949.09     1020.95     11.34 o
  -1   6   4      702.07      645.19      5.77 o
   0   6   4      498.69      540.84      5.90 o
   1   6   4      154.97      146.12      5.01 o
   2   6   4      312.33      304.97      7.96 o
   3   6   4       70.62       92.57      6.13 o
   4   6   4     1234.16     1176.01     19.80 o
   5   6   4       49.63       59.72      7.28 o
   6   6   4      297.35      296.23     13.82 o
   7   6   4      763.91      802.69     21.23 o
   8   6   4     2157.53     2136.01     35.75 o
   9   6   4      504.49      471.54     21.08 o
  10   6   4        4.49       -1.27      9.81 o
 -11   7   4      813.29      873.79     27.12 o
 -10   7   4      639.04      647.43     24.70 o
  -9   7   4     1697.82     1595.72     27.26 o
  -8   7   4       75.48       54.06      8.47 o
  -7   7   4     2571.44     2476.50     34.73 o
  -6   7   4     1967.58     1935.11     30.76 o
  -5   7   4        2.80        1.72      3.21 o
  -4   7   4     2370.61     2527.73     24.88 o
  -3   7   4     4121.77     4680.81     42.80 o
  -2   7   4     1459.28     1682.85     16.99 o
  -1   7   4     1322.83     1531.49     12.66 o
   0   7   4     3406.62     3294.79     21.86 o
   1   7   4      119.73       93.95      4.14 o
   2   7   4     2573.05     2648.34     29.83 o
   3   7   4      641.15      587.58     12.33 o
   4   7   4      439.83      406.50     12.78 o
   5   7   4     1725.61     1666.92     25.44 o
   6   7   4      135.92      111.25      9.62 o
   7   7   4      903.81      853.25     21.99 o
   8   7   4       10.64        8.42      7.98 o
   9   7   4       80.52       86.84     12.24 o
  10   7   4        4.00       15.74     10.47 o
 -11   8   4       15.53       26.76     12.11 o
 -10   8   4     1667.65     1740.21     37.20 o
  -9   8   4      571.23      550.69     19.79 o
  -8   8   4     2710.48     2737.16     34.12 o
  -7   8   4      587.75      579.78     15.18 o
  -6   8   4     2358.37     2180.44     37.73 o
  -5   8   4        4.39        5.21      3.05 o
  -4   8   4     8461.62     8509.17     99.48 o
  -3   8   4     1294.55     1292.21     15.21 o
  -2   8   4      114.12       75.85      3.62 o
  -1   8   4      155.90      134.29      3.55 o
   0   8   4     2402.73     2358.05     18.71 o
   1   8   4      291.15      318.86      7.64 o
   2   8   4     2303.52     2674.53     22.01 o
   3   8   4       10.80       -3.35      3.99 o
   4   8   4      130.95      118.81      8.72 o
   5   8   4      169.35      166.92     10.79 o
   6   8   4     3901.11     3834.12     49.23 o
   7   8   4        0.01       -2.94      7.31 o
   8   8   4       22.87       18.04      8.80 o
   9   8   4       41.95       29.10     10.24 o
  10   8   4      102.09      112.30     15.71 o
 -11   9   4      166.07      220.23     20.54 o
 -10   9   4      108.65      121.99     14.17 o
  -9   9   4      322.46      293.78     15.86 o
  -8   9   4      112.89       98.48      9.60 o
  -7   9   4        3.18        3.08      5.54 o
  -6   9   4     2237.57     2214.27     37.96 o
  -5   9   4      226.66      242.05      6.58 o
  -4   9   4     2142.01     2106.85     17.89 o
  -3   9   4     1115.27     1174.39     12.33 o
  -2   9   4     4456.35     4644.99     43.61 o
  -1   9   4      562.88      685.70      6.96 o
   0   9   4     4987.91     5172.56     35.91 o
   1   9   4      129.68      176.67      6.07 o
   2   9   4     1551.26     1642.91     18.59 o
   3   9   4     3706.26     3824.35     28.10 o
   4   9   4      641.21      648.73     16.20 o
   5   9   4       24.18       33.13      8.05 o
   6   9   4      884.37      797.78     20.75 o
   7   9   4      605.97      574.39     17.91 o
   8   9   4        0.78        4.03      8.26 o
   9   9   4       61.70       37.21     11.01 o
  10   9   4      237.42      258.60     22.48 o
 -11  10   4        5.72       13.43     15.28 o
 -10  10   4       10.07       -1.38     11.06 o
  -9  10   4       35.73       34.85      9.10 o
  -8  10   4      260.49      235.96     13.53 o
  -7  10   4      458.72      458.15     13.51 o
  -6  10   4      870.44      849.81     12.54 o
  -5  10   4       78.08       90.00      6.78 o
  -4  10   4     1990.78     1939.76     24.53 o
  -3  10   4     4808.90     5053.31     51.39 o
  -2  10   4     8478.38     8717.83     72.34 o
  -1  10   4        3.60       16.47      2.24 o
   0  10   4       38.51       54.60      3.76 o
   1  10   4     1206.54     1334.43     14.70 o
   2  10   4     2511.04     2210.37     21.94 o
   3  10   4     1215.28     1312.01     17.34 o
   4  10   4      108.03      108.21      8.86 o
   5  10   4       24.25       15.15      7.23 o
   6  10   4        0.39       -2.11      7.06 o
   7  10   4        0.74       -1.42      7.07 o
   8  10   4     1072.50      963.73     25.52 o
   9  10   4      168.78      177.31     16.64 o
  10  10   4       58.92       83.56     16.15 o
 -11  11   4       89.51       85.12     24.62 o
 -10  11   4      111.77      122.90     15.10 o
  -9  11   4        1.30       -0.77      8.24 o
  -8  11   4     1002.94      960.86     23.61 o
  -7  11   4        0.32       -3.09      6.35 o
  -6  11   4      772.95      702.02     16.75 o
  -5  11   4      282.80      277.24     10.21 o
  -4  11   4       24.07       27.71      4.87 o
  -3  11   4      120.55      118.29      6.90 o
  -2  11   4      458.99      541.12      8.10 o
  -1  11   4      193.78      216.90      5.57 o
   0  11   4     1220.23     1378.69     17.87 o
   1  11   4     1568.40     1611.93     19.52 o
   2  11   4        5.80        3.75      4.36 o
   3  11   4      436.03      418.25     11.84 o
   4  11   4       57.07       76.63      7.69 o
   5  11   4     1564.87     1567.38     28.43 o
   6  11   4       94.04      105.65     10.43 o
   7  11   4      670.43      660.23     19.35 o
   8  11   4       90.70       72.98     11.67 o
   9  11   4      483.65      481.20     26.80 o
  10  11   4       95.77       92.94     19.10 o
 -11  12   4      259.19      292.76     36.48 o
 -10  12   4       65.30       68.88     13.40 o
  -9  12   4      256.65      260.20     19.51 o
  -8  12   4      714.56      717.97     21.16 o
  -7  12   4       17.97       29.42      8.19 o
  -6  12   4      790.77      779.88     17.68 o
  -5  12   4     1250.12     1179.49     22.65 o
  -4  12   4      224.73      210.08      7.29 o
  -3  12   4       15.62        7.37      3.15 o
  -2  12   4      713.20      700.29     11.48 o
  -1  12   4     2618.93     2578.71     19.61 o
   0  12   4     1051.74     1087.22     13.08 o
   1  12   4      261.17      234.84      7.84 o
   2  12   4     1371.92     1384.12     18.59 o
   3  12   4     7022.00     6842.59     75.48 o
   4  12   4       66.18       57.50      7.35 o
   5  12   4       69.28       61.85      8.59 o
   6  12   4      269.09      274.54     14.04 o
   7  12   4      110.49      116.92     11.76 o
   8  12   4        0.04        0.06      8.99 o
   9  12   4       41.00       34.45     12.38 o
  10  12   4       72.07       63.76     16.57 o
 -10  13   4      303.19      290.36     23.10 o
  -9  13   4       11.07       -4.75     10.15 o
  -8  13   4      206.73      251.46     16.38 o
  -7  13   4     2816.69     2763.93     39.67 o
  -6  13   4       29.53       52.74      7.62 o
  -5  13   4       11.52       -0.45      6.02 o
  -4  13   4      107.46      112.23      6.09 o
  -3  13   4     1473.44     1524.12     21.80 o
  -2  13   4      160.53      167.54      6.76 o
  -1  13   4      283.53      247.99      6.49 o
   0  13   4      114.53      121.92      5.68 o
   1  13   4       62.00       51.79      5.47 o
   2  13   4     1309.95     1271.24     22.86 o
   3  13   4      533.89      522.42     13.55 o
   4  13   4        9.54        5.64      5.89 o
   5  13   4        5.59       13.01      7.28 o
   6  13   4       13.43        7.83      7.53 o
   7  13   4      337.98      346.96     18.82 o
   8  13   4       19.21        7.89      9.60 o
   9  13   4       23.41       33.86     12.43 o
 -10  14   4       53.89       50.56     16.48 o
  -9  14   4       33.65       26.73     14.34 o
  -8  14   4      469.99      453.93     20.77 o
  -7  14   4       51.99       73.84      9.71 o
  -6  14   4      349.98      341.35     13.51 o
  -5  14   4      187.66      195.77     11.15 o
  -4  14   4      378.82      414.55      9.83 o
  -3  14   4      188.24      187.62      7.24 o
  -2  14   4      628.33      663.63     11.50 o
  -1  14   4     2021.11     2085.36     17.85 o
   0  14   4     3010.81     2957.59     24.81 o
   1  14   4      314.89      286.18     10.27 o
   2  14   4        6.14        0.92      3.96 o
   3  14   4      202.91      225.82     11.32 o
   4  14   4     1367.43     1366.19     23.93 o
   5  14   4       18.97       22.77      6.86 o
   6  14   4       10.39       -7.48      8.10 o
   7  14   4      127.97      127.49     14.13 o
   8  14   4       33.90       16.68     10.29 o
   9  14   4       90.39       93.88     14.92 o
 -10  15   4        0.27      -11.27     12.37 o
  -9  15   4      155.53      190.66     22.20 o
  -8  15   4      153.11      165.38     15.11 o
  -7  15   4      729.80      734.01     24.00 o
  -6  15   4      244.76      248.37     13.13 o
  -5  15   4        0.17        0.24      5.98 o
  -4  15   4      199.88      176.05     10.43 o
  -3  15   4      567.00      547.09     11.01 o
  -2  15   4     1577.92     1623.45     19.33 o
  -1  15   4      796.54      813.21     11.96 o
   0  15   4     1104.30     1116.16     14.91 o
   1  15   4       32.88       23.58      5.31 o
   2  15   4     1063.18      993.91     17.91 o
   3  15   4     1463.89     1401.84     23.50 o
   4  15   4        0.26       -3.18      6.16 o
   5  15   4      583.35      549.26     16.51 o
   6  15   4        1.24        7.07      9.12 o
   7  15   4      203.40      212.58     16.92 o
   8  15   4       14.87        7.81     10.35 o
   9  15   4      631.62      626.38     34.73 o
 -10  16   4      196.75      206.82     25.37 o
  -9  16   4      104.43      105.39     19.66 o
  -8  16   4       60.24       64.19     13.99 o
  -7  16   4        5.70        7.94      9.02 o
  -6  16   4       60.27       48.80     10.09 o
  -5  16   4       21.99       10.60      6.29 o
  -4  16   4        0.32        2.09      5.99 o
  -3  16   4       62.61       48.15      7.19 o
  -2  16   4     5549.58     5425.95     69.48 o
  -1  16   4      514.62      497.24     10.45 o
   0  16   4       35.35       21.51      5.14 o
   1  16   4      810.07      810.31     15.16 o
   2  16   4      326.12      297.43     11.64 o
   3  16   4      159.77      137.01      9.84 o
   4  16   4     1223.08     1201.58     23.36 o
   5  16   4      117.43      151.72     12.30 o
   6  16   4       53.82       27.63     10.79 o
   7  16   4       10.76       13.38     10.45 o
   8  16   4       83.43       65.02     13.48 o
  -9  17   4       29.32        9.17     17.82 o
  -8  17   4      632.86      693.13     30.18 o
  -7  17   4      347.78      364.74     22.68 o
  -6  17   4      109.54      127.36     12.60 o
  -5  17   4      448.78      427.26     16.77 o
  -4  17   4       91.51       72.95      8.25 o
  -3  17   4      482.32      529.42     15.88 o
  -2  17   4      378.02      348.94     13.18 o
  -1  17   4     1297.69     1237.76     17.07 o
   0  17   4     1950.53     1893.54     21.74 o
   1  17   4      899.58      882.91     16.01 o
   2  17   4      775.69      700.02     16.16 o
   3  17   4       36.33       33.44      6.66 o
   4  17   4       67.41       44.49      9.66 o
   5  17   4      786.36      739.17     21.81 o
   6  17   4      263.59      284.88     17.94 o
   7  17   4       49.91       32.76     11.75 o
   8  17   4        0.27       -7.59     11.85 o
  -9  18   4       28.09       40.80     20.92 o
  -8  18   4      217.80      203.63     19.49 o
  -7  18   4       36.61       28.82     11.97 o
  -6  18   4      517.51      537.40     25.55 o
  -5  18   4       50.28       29.23      8.64 o
  -4  18   4      319.79      311.86     15.92 o
  -3  18   4      550.44      548.03     16.15 o
  -2  18   4     1843.41     1852.74     26.87 o
  -1  18   4      153.02      134.36      7.71 o
   0  18   4       42.82       37.50      5.92 o
   1  18   4        7.31        4.97      5.18 o
   2  18   4      160.98      161.91      9.71 o
   3  18   4      207.49      198.06     13.82 o
   4  18   4      138.48      109.22     11.67 o
   5  18   4       82.21      109.89     11.82 o
   6  18   4      563.23      571.06     23.66 o
   7  18   4      229.53      195.86     18.05 o
   8  18   4      281.31      273.46     26.39 o
  -8  19   4       30.62       37.92     13.70 o
  -7  19   4     1287.05     1292.00     39.55 o
  -6  19   4       37.43       19.69     11.64 o
  -5  19   4      321.40      350.05     19.16 o
  -4  19   4      137.26      157.23     12.98 o
  -3  19   4     1490.80     1437.18     28.95 o
  -2  19   4       47.02       41.86      8.59 o
  -1  19   4      168.33      180.81     10.73 o
   0  19   4       37.34       43.76      6.20 o
   1  19   4      122.93      137.88      9.15 o
   2  19   4      504.69      476.75     14.61 o
   3  19   4      134.72       78.33     16.57 o
   4  19   4      259.20      233.65     13.82 o
   5  19   4      185.63      197.10     14.09 o
   6  19   4      176.02      179.05     15.62 o
   7  19   4       66.26       59.52     13.02 o
  -8  20   4       82.29       80.46     18.39 o
  -7  20   4      158.45      184.22     19.01 o
  -6  20   4       34.46       35.62     12.43 o
  -5  20   4      792.75      809.34     30.11 o
  -4  20   4       21.55       12.74      9.09 o
  -3  20   4      665.73      694.47     21.96 o
  -2  20   4       21.61       11.89      7.80 o
  -1  20   4       72.52       81.58      8.85 o
   0  20   4      202.97      197.29     10.29 o
   1  20   4       10.09        5.72      5.95 o
   2  20   4      103.79       85.19      9.69 o
   3  20   4        2.76        2.31      7.24 o
   4  20   4      208.57      202.30     13.67 o
   5  20   4      155.73      119.74     12.61 o
   6  20   4       34.68       37.74     11.85 o
   7  20   4      183.54      197.76     17.89 o
  -7  21   4       12.40        9.03     11.45 o
  -6  21   4       23.32       30.73     12.83 o
  -5  21   4        2.48        2.04     10.13 o
  -4  21   4       62.19       84.31     12.24 o
  -3  21   4     1228.39     1173.78     38.57 o
  -2  21   4      135.16      150.45     12.83 o
  -1  21   4      854.89      872.90     23.72 o
   0  21   4       21.00       12.65      7.15 o
   1  21   4     1119.96     1213.31     27.48 o
   2  21   4      871.80      863.77     21.92 o
   3  21   4       18.39       33.40      8.95 o
   4  21   4        7.32        5.18      8.40 o
   5  21   4      188.01      205.04     14.98 o
   6  21   4        0.12       -7.53      9.87 o
  -7  22   4        0.38       -2.23     11.68 o
  -6  22   4        4.41        3.83     11.63 o
  -5  22   4       16.09       10.43     11.74 o
  -4  22   4      595.49      549.78     25.82 o
  -3  22   4        0.05        8.69      8.82 o
  -2  22   4      210.44      196.44     16.72 o
  -1  22   4       11.34        8.39      8.09 o
   0  22   4       92.40       99.77     13.08 o
   1  22   4      761.05      782.56     23.46 o
   2  22   4       10.10        9.14      8.72 o
   3  22   4       19.42        8.19      8.18 o
   4  22   4       69.84       81.94     12.41 o
   5  22   4       27.20       32.04     10.46 o
   6  22   4      114.45      113.12     17.21 o
  -6  23   4      110.44      114.23     17.08 o
  -5  23   4        3.06      -10.48     10.83 o
  -4  23   4       95.41      104.38     15.57 o
  -3  23   4      876.69      946.14     31.90 o
  -2  23   4      159.73      160.67     16.47 o
  -1  23   4       29.26       17.48     12.67 o
   0  23   4       21.01       22.62     10.11 o
   1  23   4      856.34      852.46     28.57 o
   2  23   4      349.99      341.09     18.11 o
   3  23   4      277.82      266.73     18.95 o
   4  23   4       60.08       31.40      9.15 o
   5  23   4       24.00       39.01     11.94 o
  -5  24   4       19.29        4.93     11.99 o
  -4  24   4     1011.71     1041.49     35.31 o
  -3  24   4       33.78       58.50     13.60 o
  -2  24   4      154.54      182.65     20.72 o
  -1  24   4       11.81        6.85     12.46 o
   0  24   4        0.22       -9.66     10.89 o
   1  24   4       42.72       49.62     14.13 o
   2  24   4       85.79       81.33     16.24 o
   3  24   4       20.23       28.47     14.24 o
   4  24   4       30.60       27.92     14.79 o
  -4  25   4      179.98      181.09     18.83 o
  -3  25   4       76.12       63.57     17.28 o
  -2  25   4      426.57      426.12     28.17 o
  -1  25   4       41.48       35.61     14.60 o
   0  25   4      203.95      179.98     20.18 o
   1  25   4      800.63      855.17     44.45 o
   2  25   4        0.23       -4.38     15.61 o
   3  25   4       21.59       27.76     17.73 o
  -3  26   4        1.35       -3.82     12.77 o
  -2  26   4       14.27       32.32     14.99 o
  -1  26   4       21.16       14.65     13.63 o
   0  26   4        6.84       -1.12     16.67 o
   1  26   4       99.47      160.40     31.77 o
   2  26   4       79.20       90.76     32.29 o
 -11   0   5      167.33      141.80     18.88 o
  -9   0   5     2332.37     2130.22     46.11 o
  -7   0   5      375.78      350.84     18.37 o
  -5   0   5     2562.96     2905.05     46.69 o
  -3   0   5        2.42        7.96      2.67 o
  -1   0   5     7987.91     8331.18     63.36 o
   1   0   5     4392.75     3901.43     91.93 o
   3   0   5        6.52        8.84      6.48 o
   5   0   5      848.90      763.86     25.67 o
   7   0   5     1345.58     1423.06     61.02 o
   9   0   5     1450.33     1480.29     46.18 o
  11   0   5        6.80        1.88     19.04 o
 -12   1   5      275.00      283.31     18.03 o
 -11   1   5      135.13      146.78     13.34 o
 -10   1   5      112.78      120.91     12.25 o
  -9   1   5       63.56       69.78      8.86 o
  -8   1   5     1090.87     1063.63     22.06 o
  -7   1   5       12.55        6.31      5.42 o
  -6   1   5      239.36      232.06      8.61 o
  -5   1   5     2467.55     2345.37    205.85 o
  -4   1   5      106.12       91.42      9.12 o
  -3   1   5      951.23      899.69      8.57 o
  -2   1   5     8982.40     8749.45    234.13 o
  -1   1   5    40889.65    39528.72    314.01 o
   0   1   5      780.37      797.18      7.84 o
   1   1   5     7154.77     7221.56     53.79 o
   2   1   5     5936.92     5926.30     32.55 o
   3   1   5     1652.58     1577.57     20.47 o
   4   1   5       68.73       96.15      7.71 o
   5   1   5      605.94      538.80     15.48 o
   6   1   5     1487.86     1439.66     25.92 o
   7   1   5      456.37      395.33     16.50 o
   8   1   5     1220.90     1142.46     27.03 o
   9   1   5      482.04      452.07     20.15 o
  10   1   5       86.54      117.74     13.93 o
  11   1   5      259.26      294.34     24.57 o
 -12   2   5       37.33       52.75     12.92 o
 -11   2   5       64.14       50.46     10.62 o
 -10   2   5      308.72      302.97     15.91 o
  -9   2   5     1775.07     1836.82     28.38 o
  -8   2   5     1262.84     1271.49     23.94 o
  -7   2   5      310.28      298.56     11.67 o
  -6   2   5      526.32      558.41     12.82 o
  -5   2   5     3126.86     3308.66     28.34 o
  -4   2   5      448.20      439.62      7.19 o
  -3   2   5     3758.45     3762.54     23.58 o
  -2   2   5      950.82     1156.91      7.78 o
  -1   2   5     4271.50     4559.58     35.50 o
   0   2   5    19507.15    19929.16    177.86 o
   1   2   5      747.21      784.65     11.02 o
   2   2   5      235.32      278.29      7.66 o
   3   2   5       22.66       24.81      4.98 o
   4   2   5     1072.23     1023.50     18.54 o
   5   2   5        4.27        3.18      5.80 o
   6   2   5        3.79        8.31      7.03 o
   7   2   5       17.50       19.83      7.91 o
   8   2   5       11.89        0.14      7.67 o
   9   2   5       72.19       89.23     12.37 o
  10   2   5       19.27       13.00      9.85 o
 -12   3   5      235.36      236.19     18.57 o
 -11   3   5        0.03       -7.74      8.26 o
 -10   3   5      881.78      871.24     22.08 o
  -9   3   5      219.99      220.85     13.21 o
  -8   3   5       52.29       35.47      7.16 o
  -7   3   5      572.44      583.67     15.03 o
  -6   3   5     1719.84     1732.02     29.87 o
  -5   3   5      536.73      527.92     10.57 o
  -4   3   5     1188.96     1231.81     10.02 o
  -3   3   5      171.89      162.31      3.75 o
  -2   3   5      899.87      897.09      7.74 o
  -1   3   5      491.38      501.28      7.23 o
   0   3   5    17384.31    18371.25    179.43 o
   1   3   5      785.39      804.93     10.64 o
   2   3   5      488.26      426.63      9.87 o
   3   3   5      928.85      910.40     16.05 o
   4   3   5     3630.38     3653.99     33.94 o
   5   3   5      127.86       96.06      8.61 o
   6   3   5        8.34        7.66      7.23 o
   7   3   5       86.66      103.04     10.59 o
   8   3   5       15.62       10.37      7.95 o
   9   3   5        1.46       -5.77      8.31 o
  10   3   5        3.92        2.73      9.35 o
 -12   4   5      185.44      181.00     17.23 o
 -11   4   5      132.51      128.63     14.78 o
 -10   4   5      119.48      114.39     10.92 o
  -9   4   5        7.61        0.68      7.15 o
  -8   4   5      349.93      312.41     13.02 o
  -7   4   5     2086.59     2088.31     25.72 o
  -6   4   5       39.00       46.06      5.37 o
  -5   4   5     4530.83     4816.85     53.91 o
  -4   4   5      441.93      531.83      7.91 o
  -3   4   5      198.22      275.96      4.30 o
  -2   4   5      314.31      348.90      5.88 o
  -1   4   5     6183.11     6494.96     69.74 o
   0   4   5      418.39      396.63      8.46 o
   1   4   5      539.37      504.60      7.71 o
   2   4   5     2755.82     2653.66     22.13 o
   3   4   5     3358.06     3544.02     30.61 o
   4   4   5     2526.00     2560.16     28.77 o
   5   4   5        0.37        0.02      6.22 o
   6   4   5     1765.75     1726.38     28.41 o
   7   4   5      113.24      121.16     10.95 o
   8   4   5     1047.58     1024.86     34.07 o
   9   4   5       17.57       10.83      9.16 o
  10   4   5       16.90       12.18      9.89 o
 -12   5   5        0.04       -5.70     11.59 o
 -11   5   5        0.23       -1.60      8.86 o
 -10   5   5       20.79       14.52      8.54 o
  -9   5   5        4.20        2.74      7.04 o
  -8   5   5      369.64      342.92     13.95 o
  -7   5   5        0.05       -2.13      4.88 o
  -6   5   5     1107.76     1236.78     16.65 o
  -5   5   5     4599.86     4556.57     40.21 o
  -4   5   5     1276.21     1376.98     12.98 o
  -3   5   5      460.59      564.57      5.71 o
  -2   5   5     1602.69     1820.40     19.48 o
  -1   5   5     2492.47     2410.05     20.70 o
   0   5   5      395.46      392.19      6.74 o
   1   5   5     4143.73     4206.64     34.67 o
   2   5   5      758.02      690.79     11.32 o
   3   5   5     1545.97     1665.05     21.57 o
   4   5   5     1843.95     1732.18     24.21 o
   5   5   5      619.58      614.21     17.09 o
   6   5   5      737.95      641.00     18.77 o
   7   5   5        6.28        3.91      7.22 o
   8   5   5        3.00        9.01      8.42 o
   9   5   5        1.06       -6.53      8.36 o
  10   5   5      895.88      950.28     31.58 o
 -12   6   5       18.85       37.54     16.73 o
 -11   6   5      181.13      236.26     16.41 o
 -10   6   5       58.88       83.96     12.07 o
  -9   6   5      878.62      867.73     20.49 o
  -8   6   5     1876.72     1852.64     42.09 o
  -7   6   5      116.16      109.95      7.95 o
  -6   6   5      713.86      729.58     13.16 o
  -5   6   5       73.31       75.40      4.81 o
  -4   6   5     7963.49     8307.28     78.93 o
  -3   6   5     1150.42     1223.64      9.24 o
  -2   6   5     4524.16     4200.92     27.73 o
  -1   6   5      450.81      501.57      4.82 o
   0   6   5     1247.95     1179.10     11.46 o
   1   6   5      473.00      552.29      8.89 o
   2   6   5       57.91       65.20      4.93 o
   3   6   5       67.39       45.11      5.37 o
   4   6   5      320.94      330.54     11.52 o
   5   6   5     3591.03     3295.29     57.38 o
   6   6   5      848.98      836.77     20.96 o
   7   6   5      937.05      920.08     23.82 o
   8   6   5       77.35       54.85     10.15 o
   9   6   5      204.31      193.53     15.18 o
  10   6   5       40.68       44.02     11.93 o
 -11   7   5      153.52      131.72     13.81 o
 -10   7   5     1106.40     1148.32     32.86 o
  -9   7   5       13.07        7.29      7.15 o
  -8   7   5      324.70      324.84     13.08 o
  -7   7   5     1189.86     1205.42     21.96 o
  -6   7   5     6685.04     6625.94     74.85 o
  -5   7   5        1.94       -0.32      3.06 o
  -4   7   5     5215.48     5361.23     51.33 o
  -3   7   5     2912.65     3147.18     19.81 o
  -2   7   5     8155.78     8550.05     46.45 o
  -1   7   5        5.35        7.51      1.61 o
   0   7   5       57.39       91.96      3.85 o
   1   7   5      494.09      431.68      8.86 o
   2   7   5      384.50      483.74     10.86 o
   3   7   5        2.41        3.47      4.85 o
   4   7   5      477.14      444.70     13.14 o
   5   7   5     2238.10     2200.62     28.28 o
   6   7   5      100.82      113.91     10.67 o
   7   7   5      383.63      338.79     15.93 o
   8   7   5        6.50       -1.02      8.19 o
   9   7   5      164.32      156.72     14.47 o
  10   7   5       32.39       27.49     12.15 o
 -11   8   5      195.41      187.60     19.11 o
 -10   8   5        6.05       14.52     10.34 o
  -9   8   5      149.75      138.72     11.78 o
  -8   8   5       56.96       61.68      8.16 o
  -7   8   5     1471.58     1467.54     20.68 o
  -6   8   5        1.82        1.19      4.38 o
  -5   8   5       77.61      102.70      5.18 o
  -4   8   5      132.74      162.68      4.18 o
  -3   8   5      714.63      626.70      9.52 o
  -2   8   5      133.15      195.85      4.74 o
  -1   8   5     6576.36     7296.09     54.99 o
   0   8   5      407.28      488.47      7.00 o
   1   8   5     2666.79     2384.13     61.65 o
   2   8   5     1998.63     2105.41     21.34 o
   3   8   5      827.50      864.33     16.93 o
   4   8   5       30.18       23.28      6.66 o
   5   8   5      943.86      873.46     19.00 o
   6   8   5      573.63      565.39     18.18 o
   7   8   5      488.82      524.97     18.77 o
   8   8   5       48.39       42.73     10.19 o
   9   8   5      225.30      216.72     17.32 o
  10   8   5       61.39       55.47     15.61 o
 -11   9   5       59.47       55.66     15.01 o
 -10   9   5       11.95       15.87     10.19 o
  -9   9   5        8.81       -3.42      8.65 o
  -8   9   5      382.59      380.94     15.94 o
  -7   9   5       85.11       93.71      7.43 o
  -6   9   5      578.87      571.39     11.35 o
  -5   9   5      407.12      457.78      7.78 o
  -4   9   5        0.70       11.90      2.68 o
  -3   9   5      457.35      536.21      7.62 o
  -2   9   5     1038.04     1183.96     12.20 o
  -1   9   5        0.11        2.16      1.90 o
   0   9   5      340.04      332.87      6.79 o
   1   9   5     2257.25     2467.05     19.07 o
   2   9   5      891.04      963.21     15.33 o
   3   9   5      622.34      652.45     15.44 o
   4   9   5      293.62      295.21     12.55 o
   5   9   5     6917.75     6727.73    101.67 o
   6   9   5      860.04      867.66     24.32 o
   7   9   5      325.89      295.25     15.43 o
   8   9   5       11.49        6.72      8.93 o
   9   9   5      464.24      546.32     22.44 o
  10   9   5      226.19      207.69     24.16 o
 -11  10   5      910.40      987.55     52.33 o
 -10  10   5      424.59      428.77     21.78 o
  -9  10   5      666.42      609.67     22.48 o
  -8  10   5        6.24       -5.02      6.54 o
  -7  10   5     1499.98     1443.85     23.34 o
  -6  10   5      203.64      195.01      7.32 o
  -5  10   5       67.26       73.01      6.20 o
  -4  10   5      801.48      817.36     14.44 o
  -3  10   5      602.10      610.65      8.63 o
  -2  10   5        9.61       12.05      2.13 o
  -1  10   5     2781.00     2704.79     21.47 o
   0  10   5      100.95      135.65      5.26 o
   1  10   5     2434.32     2389.86     33.88 o
   2  10   5      644.02      715.14     12.86 o
   3  10   5     3213.10     3116.67     38.61 o
   4  10   5        0.08       -3.63      6.11 o
   5  10   5      831.77      788.68     20.01 o
   6  10   5      924.83      962.60     21.44 o
   7  10   5      416.97      392.42     17.52 o
   8  10   5       11.83       24.77      9.87 o
   9  10   5      222.44      245.71     18.51 o
  10  10   5       60.63       80.53     17.13 o
 -11  11   5      215.59      234.42     32.64 o
 -10  11   5       11.24       17.04     10.70 o
  -9  11   5       57.69       41.83     12.03 o
  -8  11   5      311.16      291.62     14.58 o
  -7  11   5     2020.61     1893.98     30.51 o
  -6  11   5       73.45       78.96      8.45 o
  -5  11   5      462.55      472.98     15.54 o
  -4  11   5     1174.22     1285.80     15.67 o
  -3  11   5       69.46       59.82      4.11 o
  -2  11   5     6914.56     7329.94     82.85 o
  -1  11   5        3.56        1.36      2.30 o
   0  11   5      264.26      332.02      8.70 o
   1  11   5     1629.94     1622.29     19.55 o
   2  11   5       47.03       70.51      6.52 o
   3  11   5      606.69      620.03     15.91 o
   4  11   5      167.98      163.70     10.54 o
   5  11   5        0.02       -5.80      6.55 o
   6  11   5     2194.32     2093.19     30.51 o
   7  11   5        1.53       -3.75      7.33 o
   8  11   5       24.16       18.73     10.96 o
   9  11   5       21.86       23.11     12.09 o
 -11  12   5        0.38        1.95     30.02 o
 -10  12   5      346.34      316.07     23.35 o
  -9  12   5       41.69       26.60     11.82 o
  -8  12   5       17.98       10.73      8.69 o
  -7  12   5      154.94      199.01     11.43 o
  -6  12   5       56.24       53.46      7.76 o
  -5  12   5      382.35      425.52     11.77 o
  -4  12   5       17.17       15.74      4.33 o
  -3  12   5       57.16       36.79      4.35 o
  -2  12   5      216.27      270.49      8.06 o
  -1  12   5      163.40      198.81      6.17 o
   0  12   5     1220.49     1170.66     13.66 o
   1  12   5     1756.16     1760.22     21.99 o
   2  12   5     1424.30     1450.45     21.67 o
   3  12   5      639.15      646.92     15.21 o
   4  12   5      357.85      321.53     13.65 o
   5  12   5      145.61      131.38     10.50 o
   6  12   5      972.96      976.47     23.90 o
   7  12   5       25.46       40.76      9.12 o
   8  12   5      453.90      430.89     22.66 o
   9  12   5       63.31       49.34     13.02 o
 -10  13   5      250.91      233.71     21.17 o
  -9  13   5        2.19        2.65     12.29 o
  -8  13   5        2.14       -8.08      8.08 o
  -7  13   5      121.90      130.53     10.59 o
  -6  13   5      303.78      268.64     12.45 o
  -5  13   5      922.72      849.36     17.80 o
  -4  13   5      102.81      129.95      7.20 o
  -3  13   5      480.70      440.19     10.19 o
  -2  13   5     1255.67     1201.31     16.05 o
  -1  13   5      259.97      269.64      7.27 o
   0  13   5       23.33       12.95      3.87 o
   1  13   5      692.09      651.10     13.76 o
   2  13   5      719.13      640.71     20.21 o
   3  13   5       72.83       96.16      8.05 o
   4  13   5      657.64      674.39     18.04 o
   5  13   5      115.24       98.12      9.80 o
   6  13   5       14.13       20.26      8.40 o
   7  13   5      108.54      107.37     12.46 o
   8  13   5       38.24       27.16     10.30 o
   9  13   5        1.37      -10.85     11.66 o
 -10  14   5      120.31      163.38     27.32 o
  -9  14   5      632.77      626.30     42.65 o
  -8  14   5      123.15       89.68     14.12 o
  -7  14   5       13.76       12.51      8.53 o
  -6  14   5      767.58      764.18     18.70 o
  -5  14   5        4.47        8.61      6.03 o
  -4  14   5      500.60      514.29     13.84 o
  -3  14   5      495.96      499.10     11.79 o
  -2  14   5     2932.51     2884.09     50.34 o
  -1  14   5      822.65      769.17     14.70 o
   0  14   5      207.30      237.16      8.65 o
   1  14   5      132.51      134.35      8.10 o
   2  14   5      103.16       86.79     18.60 o
   3  14   5      411.45      428.61     13.69 o
   4  14   5      365.39      357.32     13.38 o
   5  14   5      293.39      283.35     14.15 o
   6  14   5       78.49       79.10     10.46 o
   7  14   5        7.72        3.34      8.69 o
   8  14   5       13.80       17.65     10.39 o
   9  14   5       99.44       82.41     16.87 o
 -10  15   5        0.26        8.39     16.59 o
  -9  15   5        5.33       -1.91     11.00 o
  -8  15   5       21.25       22.51     11.16 o
  -7  15   5      297.07      277.10     19.32 o
  -6  15   5      166.44      170.07     11.96 o
  -5  15   5      667.05      598.45     16.03 o
  -4  15   5      777.25      747.12     16.48 o
  -3  15   5      639.71      633.24     24.33 o
  -2  15   5     1460.11     1448.06     19.63 o
  -1  15   5      133.95      123.72      6.46 o
   0  15   5      914.02      906.47     14.89 o
   1  15   5       21.20       15.22      5.53 o
   2  15   5     4286.71     4003.94     61.85 o
   3  15   5       63.18       74.37      8.56 o
   4  15   5       33.43       30.43      7.05 o
   5  15   5     1357.40     1358.79     26.36 o
   6  15   5      883.60      855.18     27.02 o
   7  15   5        5.19       -0.28      9.75 o
   8  15   5      198.93      183.91     15.77 o
   9  15   5       53.34       49.30     15.47 o
 -10  16   5       55.32       52.20     22.00 o
  -9  16   5      292.82      297.72     22.58 o
  -8  16   5       11.74       -3.67      9.67 o
  -7  16   5        0.30       -8.67      8.67 o
  -6  16   5      907.82      838.76     26.04 o
  -5  16   5       27.54       18.47      8.24 o
  -4  16   5      773.99      765.91     17.32 o
  -3  16   5       85.99       99.21      8.09 o
  -2  16   5     1452.72     1573.06     30.45 o
  -1  16   5     1315.69     1296.56     26.49 o
   0  16   5     5076.32     5089.88     64.28 o
   1  16   5      622.64      564.08     14.48 o
   2  16   5      523.40      543.76     14.81 o
   3  16   5      338.97      374.34     15.24 o
   4  16   5      176.79      172.35     10.75 o
   5  16   5      228.86      243.49     16.05 o
   6  16   5      239.93      249.20     17.34 o
   7  16   5     1191.29     1132.56     32.39 o
   8  16   5       42.56       42.56     11.61 o
  -9  17   5      134.49      169.04     22.46 o
  -8  17   5       49.44       48.16     13.48 o
  -7  17   5        0.83       -4.48      9.58 o
  -6  17   5      290.33      296.16     17.74 o
  -5  17   5      177.76      198.16     16.39 o
  -4  17   5        0.27       -3.02      6.81 o
  -3  17   5      156.38      148.23      9.48 o
  -2  17   5        7.67        5.33      5.75 o
  -1  17   5     6042.51     6103.35     81.45 o
   0  17   5      710.46      661.52     15.20 o
   1  17   5      207.75      211.33     10.28 o
   2  17   5     2496.52     2384.94     28.50 o
   3  17   5      760.92      665.54     18.22 o
   4  17   5      249.57      240.77     13.82 o
   5  17   5      445.89      439.16     20.34 o
   6  17   5      330.20      288.67     18.35 o
   7  17   5      123.42      154.35     15.89 o
   8  17   5        7.65       -1.48     10.68 o
  -9  18   5      187.99      188.26     23.24 o
  -8  18   5      117.65      108.81     16.52 o
  -7  18   5      525.77      619.24     28.15 o
  -6  18   5      370.26      374.27     19.73 o
  -5  18   5     1399.04     1464.49     37.50 o
  -4  18   5       42.22       32.33     10.82 o
  -3  18   5       78.56       95.25     10.33 o
  -2  18   5       61.66       79.12      8.13 o
  -1  18   5      264.77      286.85     12.64 o
   0  18   5      202.15      214.73     10.11 o
   1  18   5        0.29       -1.75      5.31 o
   2  18   5       89.57       83.57      8.17 o
   3  18   5       33.08       34.18      7.02 o
   4  18   5       44.17       34.77      8.91 o
   5  18   5        2.77       -3.21      8.89 o
   6  18   5        1.70       -4.87      9.38 o
   7  18   5      124.43      149.40     16.14 o
  -8  19   5        2.89        1.53     11.49 o
  -7  19   5      243.61      212.56     19.70 o
  -6  19   5      251.50      243.84     19.58 o
  -5  19   5     1033.77      969.05     28.48 o
  -4  19   5       21.98       14.05      9.96 o
  -3  19   5      214.27      207.50     16.19 o
  -2  19   5     1251.75     1328.43     27.24 o
  -1  19   5      507.39      524.79     15.92 o
   0  19   5       59.52       59.58      7.18 o
   1  19   5      381.98      353.29     12.93 o
   2  19   5      612.83      603.60     19.41 o
   3  19   5      111.24       71.91     14.28 o
   4  19   5       22.46       25.05      8.96 o
   5  19   5      205.09      184.85     15.34 o
   6  19   5       20.91       33.68     11.53 o
   7  19   5       96.80       77.70     13.92 o
  -8  20   5        8.39        6.77     13.93 o
  -7  20   5        6.33       -4.06     10.99 o
  -6  20   5        6.21       13.01     11.01 o
  -5  20   5        2.73        5.01      9.10 o
  -4  20   5       65.03       53.75     12.33 o
  -3  20   5       50.29       46.51     11.47 o
  -2  20   5      351.89      344.30     19.12 o
  -1  20   5      153.49      156.12     12.09 o
   0  20   5       39.94       31.45      7.58 o
   1  20   5      341.22      325.36     12.90 o
   2  20   5      386.33      375.06     15.70 o
   3  20   5       53.87       43.31      9.28 o
   4  20   5      394.48      410.35     16.58 o
   5  20   5      189.35      195.20     15.97 o
   6  20   5       13.24       13.87     10.98 o
   7  20   5       47.89       60.09     15.37 o
  -7  21   5      202.00      197.88     20.17 o
  -6  21   5       63.06       50.75     13.37 o
  -5  21   5      138.00      138.10     14.62 o
  -4  21   5       59.19       64.44     13.00 o
  -3  21   5      134.63      172.77     16.57 o
  -2  21   5      278.11      340.88     19.86 o
  -1  21   5      452.82      413.66     20.95 o
   0  21   5      261.83      291.51     15.70 o
   1  21   5       68.31       83.15     10.48 o
   2  21   5      563.55      597.51     19.14 o
   3  21   5      200.90      214.90     13.76 o
   4  21   5      555.70      584.98     20.88 o
   5  21   5       11.47       -0.47      9.84 o
   6  21   5      473.98      473.87     26.35 o
  -7  22   5        4.27       13.27     14.79 o
  -6  22   5        2.62       10.08     11.95 o
  -5  22   5       19.32       15.02     11.66 o
  -4  22   5       34.60       38.90     10.92 o
  -3  22   5      169.23      168.41     16.38 o
  -2  22   5       75.87       95.62     14.07 o
  -1  22   5      155.46      179.05     15.76 o
   0  22   5       45.51       51.05     13.72 o
   1  22   5       90.62       83.07     12.90 o
   2  22   5        5.30        3.29      8.22 o
   3  22   5       41.48       35.28      9.19 o
   4  22   5      141.95      136.23     11.70 o
   5  22   5      180.58      198.84     16.96 o
  -6  23   5      673.81      751.67     32.48 o
  -5  23   5        1.04        0.36     10.64 o
  -4  23   5      116.22      142.96     15.00 o
  -3  23   5        1.72       16.38     11.50 o
  -2  23   5       49.63       69.95     13.43 o
  -1  23   5       54.69       69.97     15.41 o
   0  23   5       68.72       80.14     15.75 o
   1  23   5       35.06       47.03     13.84 o
   2  23   5        0.00        5.11      9.65 o
   3  23   5        6.82        9.63     10.67 o
   4  23   5        2.65        1.00      9.54 o
   5  23   5      134.91      132.75     15.27 o
  -5  24   5       73.73       83.16     15.68 o
  -4  24   5       30.24       25.33     12.57 o
  -3  24   5      435.25      430.20     24.34 o
  -2  24   5      150.19      142.51     19.51 o
  -1  24   5      408.23      439.78     27.94 o
   0  24   5        1.75       -4.26     11.56 o
   1  24   5      611.18      643.99     31.85 o
   2  24   5       51.79       47.16     14.97 o
   3  24   5       33.96       33.28     18.06 o
   4  24   5        1.56        3.59     13.44 o
  -4  25   5        0.74       -3.52     11.81 o
  -3  25   5      192.33      181.55     22.13 o
  -2  25   5        2.11       -8.08     12.12 o
  -1  25   5      127.68      140.80     19.56 o
   0  25   5       21.83       46.60     15.32 o
   1  25   5       88.89      107.77     17.76 o
   2  25   5       13.03       13.52     18.20 o
   3  25   5      239.06      259.83     29.74 o
  -3  26   5       15.28       12.22     14.27 o
  -2  26   5       61.01       49.94     16.11 o
  -1  26   5      185.69      184.21     21.75 o
   0  26   5       43.28       63.62     16.49 o
   1  26   5       76.91       84.25     21.76 o
   2  26   5        3.82        6.22     17.15 o
 -12   0   6       33.06       49.80     16.66 o
 -10   0   6     2832.14     2736.77     55.38 o
  -8   0   6      480.09      496.93     19.77 o
  -6   0   6      295.90      267.55     12.72 o
  -4   0   6     5605.97     5776.86     65.06 o
  -2   0   6      141.63      124.70      5.07 o
   0   0   6    34983.50    34219.78    537.56 o
   2   0   6       33.10       44.97      6.30 o
   4   0   6      155.97      200.53     14.35 o
   6   0   6      213.81      215.92     18.47 o
   8   0   6       13.29        9.76     12.59 o
  10   0   6       34.24       29.47     15.89 o
 -12   1   6      486.91      545.16     22.69 o
 -11   1   6       41.23       52.29     10.60 o
 -10   1   6      501.87      503.54     19.08 o
  -9   1   6     1517.14     1492.84     25.54 o
  -8   1   6      307.94      263.20     11.99 o
  -7   1   6      709.19      674.94     14.42 o
  -6   1   6      574.08      434.73     39.88 o
  -5   1   6     1735.99     1807.87     17.99 o
  -4   1   6     1074.58     1037.09     14.37 o
  -3   1   6     2145.79     1970.66     30.01 o
  -2   1   6       76.11       96.03      3.10 o
  -1   1   6      510.38      577.02      6.87 o
   0   1   6        0.92       11.96      2.51 o
   1   1   6     2119.71     2159.20     17.79 o
   2   1   6      759.07      734.46     11.85 o
   3   1   6      661.30      636.20     14.29 o
   4   1   6       41.98       59.21      7.14 o
   5   1   6       21.01       10.77      6.53 o
   6   1   6      250.56      259.77     13.65 o
   7   1   6     3059.89     3084.33     40.77 o
   8   1   6      237.58      229.28     14.89 o
   9   1   6      117.82      108.70     13.06 o
  10   1   6      100.15      128.59     14.82 o
 -12   2   6      297.50      307.34     20.15 o
 -11   2   6       19.50        2.26      8.70 o
 -10   2   6      267.65      298.28     14.48 o
  -9   2   6       22.92       12.92      7.59 o
  -8   2   6      786.03      778.31     17.75 o
  -7   2   6       89.57       82.03      6.16 o
  -6   2   6      273.16      332.85     10.59 o
  -5   2   6      270.43      304.01      8.00 o
  -4   2   6     1864.85     1829.76     14.23 o
  -3   2   6       42.60       43.99      2.57 o
  -2   2   6     1894.18     2009.02     24.87 o
  -1   2   6      297.52      272.70      4.86 o
   0   2   6     2788.13     3329.57     55.22 o
   1   2   6       35.85       58.09      4.19 o
   2   2   6     1277.97     1243.65     15.07 o
   3   2   6     1968.20     2038.31     24.20 o
   4   2   6     1201.68     1192.59     20.82 o
   5   2   6       69.04       45.67      7.79 o
   6   2   6      946.09      882.55     21.50 o
   7   2   6      153.44      137.36     11.70 o
   8   2   6      151.14      149.98     13.03 o
   9   2   6      238.25      226.89     15.81 o
  10   2   6       20.42        8.12     10.38 o
 -12   3   6       11.04       16.95     11.41 o
 -11   3   6      600.28      653.96     22.46 o
 -10   3   6      206.83      220.70     13.20 o
  -9   3   6     1629.28     1610.41     28.41 o
  -8   3   6      117.81      117.30      9.10 o
  -7   3   6     1400.20     1258.73     19.08 o
  -6   3   6     1833.10     1874.89     20.23 o
  -5   3   6    15713.26    16485.56    154.86 o
  -4   3   6      288.24      298.86      6.08 o
  -3   3   6     4628.08     5391.53     38.49 o
  -2   3   6        0.79        0.95      1.50 o
  -1   3   6     4455.83     4540.34     39.08 o
   0   3   6     1445.74     1515.35     16.78 o
   1   3   6     3455.82     3760.31    103.42 o
   2   3   6      445.69      443.12     10.50 o
   3   3   6     3086.22     3234.62     30.31 o
   4   3   6      452.35      420.82     13.57 o
   5   3   6        2.57        7.27      6.25 o
   6   3   6      216.57      219.66     12.71 o
   7   3   6       16.78       18.07      8.04 o
   8   3   6        2.94       -3.98      7.97 o
   9   3   6      206.87      173.88     14.73 o
  10   3   6       29.43       21.03     11.23 o
 -12   4   6      315.26      305.89     26.80 o
 -11   4   6      101.55      100.91     12.50 o
 -10   4   6      171.34      164.82     12.85 o
  -9   4   6      618.28      657.04     17.96 o
  -8   4   6      159.15      153.44     10.36 o
  -7   4   6     3472.44     3356.13     37.34 o
  -6   4   6     1717.98     1763.06     26.74 o
  -5   4   6      719.91      773.63     11.37 o
  -4   4   6      734.80      713.98      8.25 o
  -3   4   6     1138.90     1171.27     10.00 o
  -2   4   6       73.98       69.19      2.89 o
  -1   4   6       31.56       39.69      2.30 o
   0   4   6     1648.39     1656.78     14.81 o
   1   4   6     6123.73     6311.76     64.46 o
   2   4   6     3636.31     3816.28     35.43 o
   3   4   6      418.49      502.05     13.29 o
   4   4   6      691.10      727.03     16.89 o
   5   4   6      133.02      117.52      9.60 o
   6   4   6      215.01      209.44     12.79 o
   7   4   6       60.29       59.90      9.87 o
   8   4   6        3.77       -3.96      7.86 o
   9   4   6       56.31       48.56     11.03 o
  10   4   6      152.01      164.83     15.81 o
 -12   5   6       82.17       93.64     18.82 o
 -11   5   6      199.72      198.51     15.23 o
 -10   5   6       99.02      111.95     11.44 o
  -9   5   6      452.64      456.17     15.60 o
  -8   5   6      171.97      180.04     10.25 o
  -7   5   6        0.11       -5.03      5.03 o
  -6   5   6     1474.92     1481.36     25.08 o
  -5   5   6       26.72       43.73      4.12 o
  -4   5   6        2.27        2.67      2.40 o
  -3   5   6     1003.57     1080.33      7.62 o
  -2   5   6      552.16      613.08      9.60 o
  -1   5   6     1763.55     1780.80     11.79 o
   0   5   6     6842.45     6760.83    164.29 o
   1   5   6       74.78       45.20      3.67 o
   2   5   6     1223.36     1460.13     18.63 o
   3   5   6     2518.13     2390.96     26.73 o
   4   5   6     2028.26     1816.13     31.05 o
   5   5   6       57.19       76.52      8.88 o
   6   5   6       18.26        3.14      7.22 o
   7   5   6      284.46      255.25     14.56 o
   8   5   6       71.88       57.67     10.48 o
   9   5   6       48.89       35.86     10.91 o
  10   5   6        6.64       14.14     12.16 o
 -12   6   6        0.27      -11.03     11.03 o
 -11   6   6        1.43        4.27      9.37 o
 -10   6   6      295.35      267.70     17.05 o
  -9   6   6        9.89       -0.08      6.60 o
  -8   6   6     1048.74     1031.52     20.06 o
  -7   6   6      198.80      207.58      9.35 o
  -6   6   6      265.06      296.45      9.38 o
  -5   6   6        6.92       11.85      3.13 o
  -4   6   6      991.89      973.10      8.77 o
  -3   6   6      114.85      107.65      4.10 o
  -2   6   6        0.23        1.59      2.92 o
  -1   6   6     2346.84     2202.39     18.05 o
   0   6   6       36.03       38.60      2.97 o
   1   6   6     4021.47     4001.42     41.25 o
   2   6   6       83.49       49.14      5.42 o
   3   6   6     1966.30     1847.68     23.95 o
   4   6   6     1978.15     1909.89     26.69 o
   5   6   6        7.98       16.41      7.43 o
   6   6   6      235.17      239.67     13.39 o
   7   6   6      243.97      226.88     15.54 o
   8   6   6     1097.00     1132.16     41.15 o
   9   6   6      374.65      386.60     20.40 o
  10   6   6      328.00      318.62     24.03 o
 -11   7   6       29.32       44.86     13.64 o
 -10   7   6      761.41      820.69     23.86 o
  -9   7   6      659.13      722.05     20.04 o
  -8   7   6        7.37        4.51      6.25 o
  -7   7   6     1314.32     1334.30     22.63 o
  -6   7   6     1980.47     1946.40     21.37 o
  -5   7   6       77.12       94.51      4.90 o
  -4   7   6      370.01      364.87      5.57 o
  -3   7   6     1418.01     1760.89     24.67 o
  -2   7   6      129.37      157.94      7.31 o
  -1   7   6     2852.45     2899.50     21.89 o
   0   7   6     1380.56     1420.59     13.60 o
   1   7   6     4247.80     4415.16     49.65 o
   2   7   6     1764.38     1736.78     21.62 o
   3   7   6      760.66      693.23     14.45 o
   4   7   6     1000.71      974.91     19.94 o
   5   7   6     7729.17     7625.41     56.30 o
   6   7   6     1367.78     1363.15     26.76 o
   7   7   6      476.54      462.53     18.32 o
   8   7   6        0.04        0.59      8.29 o
   9   7   6       38.55       49.28     11.62 o
  10   7   6       90.47      103.53     15.88 o
 -11   8   6        8.34        3.01     11.72 o
 -10   8   6       43.06       28.80     11.09 o
  -9   8   6      125.38      109.63     11.79 o
  -8   8   6     2806.19     2821.82     42.60 o
  -7   8   6        1.11        3.26      5.36 o
  -6   8   6     3436.74     3325.29     38.30 o
  -5   8   6       15.10       15.58      3.46 o
  -4   8   6      135.22      107.77      4.03 o
  -3   8   6        0.87        2.12      2.20 o
  -2   8   6    10607.33    10675.68     77.33 o
  -1   8   6       26.27       34.36      2.37 o
   0   8   6     2549.32     2798.66     28.54 o
   1   8   6      214.59      210.55      7.37 o
   2   8   6     1064.57     1368.15     19.86 o
   3   8   6        1.68        2.99      5.06 o
   4   8   6      979.29      925.50     18.28 o
   5   8   6     1076.53     1087.33     22.97 o
   6   8   6        5.74        5.51      7.36 o
   7   8   6      115.85      115.95     11.66 o
   8   8   6      311.26      326.00     17.46 o
   9   8   6      107.68      126.51     14.09 o
  10   8   6       61.88       38.06     15.00 o
 -11   9   6       21.63        8.81     15.31 o
 -10   9   6      669.88      683.10     25.35 o
  -9   9   6      261.62      282.46     16.47 o
  -8   9   6       84.04       90.23      9.68 o
  -7   9   6        4.80        2.11      5.39 o
  -6   9   6     1443.51     1513.50     17.12 o
  -5   9   6      206.38      200.89      5.36 o
  -4   9   6     1525.70     1476.38     15.41 o
  -3   9   6     2336.11     2244.61     29.71 o
  -2   9   6      282.11      285.99      6.35 o
  -1   9   6      180.44      148.16      4.08 o
   0   9   6       10.97        1.87      2.75 o
   1   9   6       38.25       62.25      5.14 o
   2   9   6      352.95      367.71     11.93 o
   3   9   6      159.32      176.30     10.02 o
   4   9   6      288.31      285.68     12.05 o
   5   9   6     2201.15     2157.38     39.05 o
   6   9   6     1736.78     1801.90     30.81 o
   7   9   6        1.39       -3.96      7.98 o
   8   9   6        7.87       -0.17      8.39 o
   9   9   6       26.26       18.84     10.81 o
  10   9   6       26.07       26.33     14.16 o
 -11  10   6       42.71       28.91     20.24 o
 -10  10   6      138.36      111.65     14.19 o
  -9  10   6      535.99      576.44     22.74 o
  -8  10   6      262.81      266.24     13.70 o
  -7  10   6       16.84       23.37      7.08 o
  -6  10   6      388.87      373.09     10.16 o
  -5  10   6        2.77        3.13      3.18 o
  -4  10   6       32.66       15.00      3.24 o
  -3  10   6      637.36      727.28     14.98 o
  -2  10   6     1605.84     1524.55     17.41 o
  -1  10   6      471.07      517.43      9.79 o
   0  10   6      261.12      251.57      7.25 o
   1  10   6      137.34      103.88     10.40 o
   2  10   6     5059.56     5225.55     38.95 o
   3  10   6     2165.95     2144.43     36.23 o
   4  10   6     2923.11     2734.63     33.04 o
   5  10   6      324.56      284.02     12.85 o
   6  10   6     1771.11     1736.39     45.74 o
   7  10   6      487.17      480.22     18.93 o
   8  10   6     1518.54     1490.63     46.07 o
   9  10   6      359.98      371.36     24.88 o
 -11  11   6      366.92      327.46     35.47 o
 -10  11   6       29.45       46.48     15.89 o
  -9  11   6      167.44      199.97     15.60 o
  -8  11   6        1.03       -3.42      7.73 o
  -7  11   6       37.88       39.86      7.91 o
  -6  11   6        2.33       -4.93      5.57 o
  -5  11   6      321.91      339.05      9.85 o
  -4  11   6      188.25      193.27      7.09 o
  -3  11   6     2740.75     2651.02     42.68 o
  -2  11   6     1271.63     1366.38     17.52 o
  -1  11   6       10.21       10.10      2.53 o
   0  11   6       24.31       11.40      3.22 o
   1  11   6     2659.27     2599.29     27.06 o
   2  11   6      310.09      352.88     12.30 o
   3  11   6        4.58        0.47      5.95 o
   4  11   6      227.43      205.56     11.58 o
   5  11   6      826.36      865.00     19.85 o
   6  11   6     1254.13     1276.81     28.33 o
   7  11   6       10.20       16.66      8.90 o
   8  11   6       38.62       46.04     10.90 o
   9  11   6        2.60        5.81     12.58 o
 -11  12   6       67.45       60.83     18.57 o
 -10  12   6       13.14       11.57     14.32 o
  -9  12   6      713.23      764.43     30.42 o
  -8  12   6        9.58        0.12      7.90 o
  -7  12   6      364.67      347.28     15.33 o
  -6  12   6      484.68      455.46     14.37 o
  -5  12   6      356.93      350.10     11.78 o
  -4  12   6      408.53      409.83     12.28 o
  -3  12   6        4.42        3.53      4.24 o
  -2  12   6      600.10      479.75      6.72 o
  -1  12   6     2198.38     2177.69     25.82 o
   0  12   6      108.87       93.32      5.01 o
   1  12   6      589.39      537.86     12.36 o
   2  12   6     2611.78     2562.88     45.19 o
   3  12   6      142.68      140.50      9.81 o
   4  12   6      603.09      636.64     17.96 o
   5  12   6       18.61       15.79      7.77 o
   6  12   6      829.49      854.99     24.69 o
   7  12   6       68.92       66.20     10.98 o
   8  12   6      563.19      531.73     30.68 o
   9  12   6       15.69       -6.28     12.39 o
 -10  13   6       30.98       31.88     15.28 o
  -9  13   6      762.07      848.03     32.17 o
  -8  13   6       27.70       15.29     10.46 o
  -7  13   6      103.07      108.08     10.62 o
  -6  13   6       28.60       24.98      8.15 o
  -5  13   6     2137.08     2129.02     32.15 o
  -4  13   6        0.18       -2.18      3.61 o
  -3  13   6      263.85      265.59      7.90 o
  -2  13   6     1487.16     1525.63     14.93 o
  -1  13   6      200.74      175.67      6.45 o
   0  13   6       36.15       46.90      4.78 o
   1  13   6     1153.63     1093.89     17.32 o
   2  13   6       18.71       27.03      5.99 o
   3  13   6      123.00       96.70      9.07 o
   4  13   6      434.99      418.74     15.57 o
   5  13   6      551.07      523.62     17.78 o
   6  13   6      837.12      804.26     21.00 o
   7  13   6      143.65      131.73     13.30 o
   8  13   6        0.24       -9.58      9.58 o
   9  13   6      175.24      197.71     21.03 o
 -10  14   6      201.55      128.83     27.40 o
  -9  14   6       24.57       13.36     11.35 o
  -8  14   6      172.74      205.74     18.07 o
  -7  14   6      126.22      103.38     12.56 o
  -6  14   6      126.68      103.36     10.84 o
  -5  14   6        0.00       -0.65      6.70 o
  -4  14   6      951.27     1003.49     16.56 o
  -3  14   6     2030.83     2065.23     38.50 o
  -2  14   6      176.80      150.00      5.41 o
  -1  14   6       55.84       59.44      4.83 o
   0  14   6     1925.51     1902.77     20.22 o
   1  14   6     1365.36     1303.09     19.59 o
   2  14   6     1105.92     1183.40     23.46 o
   3  14   6     1181.35     1118.39     21.97 o
   4  14   6        3.89       10.08      6.67 o
   5  14   6       14.85        4.87      7.58 o
   6  14   6      563.52      547.35     18.29 o
   7  14   6      120.93      113.38     12.90 o
   8  14   6        9.90        9.86     10.86 o
   9  14   6      427.02      531.24     66.06 o
 -10  15   6      327.11      325.11     34.44 o
  -9  15   6      641.36      645.24     30.21 o
  -8  15   6       32.08       26.31     11.76 o
  -7  15   6       30.70       19.02      9.24 o
  -6  15   6       12.49        1.34      8.74 o
  -5  15   6       61.39       83.82      9.65 o
  -4  15   6      144.53      137.64     10.45 o
  -3  15   6     1092.93     1008.33     25.55 o
  -2  15   6      309.18      269.25      7.08 o
  -1  15   6      168.42      165.36      7.14 o
   0  15   6       81.16       87.51      6.76 o
   1  15   6      138.00      147.42      8.92 o
   2  15   6      124.42      117.97      8.51 o
   3  15   6      148.00      143.37     10.40 o
   4  15   6      270.15      266.00     13.56 o
   5  15   6      174.69      157.78     12.46 o
   6  15   6      385.43      349.27     19.62 o
   7  15   6     1464.60     1563.00     34.03 o
   8  15   6        2.07       -8.00     10.02 o
 -10  16   6      236.84      272.58     33.73 o
  -9  16   6       34.54       55.16     14.57 o
  -8  16   6      259.23      249.26     20.13 o
  -7  16   6      256.87      217.09     16.31 o
  -6  16   6      362.03      357.51     20.92 o
  -5  16   6       34.85       18.90      9.64 o
  -4  16   6       34.24       21.53      7.57 o
  -3  16   6      616.54      693.41     15.53 o
  -2  16   6        6.36       11.78      4.22 o
  -1  16   6        6.28        6.59      5.34 o
   0  16   6     3117.55     2983.43     38.47 o
   1  16   6      390.09      404.61     13.10 o
   2  16   6      612.44      557.10     14.07 o
   3  16   6      182.25      168.94     10.35 o
   4  16   6     1020.27      945.52     26.59 o
   5  16   6       81.86      117.83     13.33 o
   6  16   6       46.96       40.39     11.26 o
   7  16   6       11.29       20.93     10.33 o
   8  16   6      162.54      133.19     18.37 o
  -9  17   6      313.24      299.21     27.15 o
  -8  17   6        3.04       -3.97     10.51 o
  -7  17   6       36.32       37.31     10.99 o
  -6  17   6      518.96      491.80     24.38 o
  -5  17   6     1787.14     1680.32     38.94 o
  -4  17   6      925.17      881.17     28.14 o
  -3  17   6      252.19      224.83     15.07 o
  -2  17   6        2.60        2.82      5.41 o
  -1  17   6     1304.23     1255.28     26.71 o
   0  17   6      271.68      267.73     11.13 o
   1  17   6      416.45      436.09     13.48 o
   2  17   6       66.75       61.57      7.75 o
   3  17   6       58.09       57.65      7.99 o
   4  17   6       12.02       22.90      8.20 o
   5  17   6       87.17       94.97     12.57 o
   6  17   6      139.64      138.56     14.96 o
   7  17   6      416.98      389.27     20.22 o
   8  17   6      109.64      122.25     16.43 o
  -9  18   6       35.65       34.78     16.02 o
  -8  18   6      335.76      370.09     24.39 o
  -7  18   6      348.14      284.13     20.90 o
  -6  18   6       96.22       70.39     13.43 o
  -5  18   6       12.03       19.14     10.79 o
  -4  18   6        6.98        3.31      9.06 o
  -3  18   6      318.81      277.88     17.46 o
  -2  18   6       10.46       11.85      7.29 o
  -1  18   6       26.71       34.01      7.14 o
   0  18   6      141.21      122.83      8.46 o
   1  18   6       48.66       52.07      7.16 o
   2  18   6      480.83      451.63     14.50 o
   3  18   6      351.74      345.43     15.21 o
   4  18   6      449.47      447.98     19.94 o
   5  18   6        0.00        7.25      9.72 o
   6  18   6      245.96      279.55     21.21 o
   7  18   6        6.52        0.51      9.66 o
  -8  19   6        0.39        3.76     11.43 o
  -7  19   6       19.25        7.87     11.36 o
  -6  19   6      133.46      100.41     13.55 o
  -5  19   6     2378.13     2277.61     47.48 o
  -4  19   6       18.60       16.94     10.68 o
  -3  19   6      193.64      151.59     14.99 o
  -2  19   6      205.48      204.15     16.11 o
  -1  19   6      428.85      466.65     17.71 o
   0  19   6      169.00      164.45      9.50 o
   1  19   6       20.86       23.42      6.71 o
   2  19   6        0.73        4.18      6.13 o
   3  19   6      543.52      579.07     19.08 o
   4  19   6      198.59      214.60     15.71 o
   5  19   6        4.55        8.62      9.89 o
   6  19   6      428.05      470.42     23.08 o
   7  19   6       73.44       54.18     15.58 o
  -8  20   6       43.41       28.84     16.28 o
  -7  20   6      643.10      655.50     30.07 o
  -6  20   6       34.04       30.05     11.16 o
  -5  20   6       40.92       54.82     13.14 o
  -4  20   6      194.16      205.06     17.62 o
  -3  20   6      729.31      688.21     26.42 o
  -2  20   6      122.79       97.01     13.20 o
  -1  20   6       15.27        9.08      8.50 o
   0  20   6      330.46      325.18     15.79 o
   1  20   6      284.46      262.94     12.24 o
   2  20   6       15.96       15.43      8.04 o
   3  20   6        6.11       -0.69      6.93 o
   4  20   6       90.92       89.87     11.37 o
   5  20   6      107.77      126.07     14.26 o
   6  20   6       38.78       37.98     12.10 o
  -7  21   6      262.42      325.36     23.90 o
  -6  21   6      123.67      148.66     15.68 o
  -5  21   6       32.59       41.50     12.80 o
  -4  21   6       25.61       12.77     10.61 o
  -3  21   6        2.35        8.07      9.58 o
  -2  21   6      120.90      119.07     14.52 o
  -1  21   6       76.04       69.50     12.07 o
   0  21   6      379.10      355.32     20.01 o
   1  21   6       18.40       21.58     10.25 o
   2  21   6       38.04       36.44      8.96 o
   3  21   6      343.93      355.99     15.36 o
   4  21   6      277.91      259.60     18.34 o
   5  21   6        1.78       -6.19      8.36 o
   6  21   6       38.19       29.56     12.29 o
  -7  22   6        7.58       -2.23     13.20 o
  -6  22   6      163.59      166.95     18.64 o
  -5  22   6       68.56       80.62     13.33 o
  -4  22   6      401.51      382.08     22.96 o
  -3  22   6       15.35        9.36     10.34 o
  -2  22   6        0.45       -3.18      9.51 o
  -1  22   6       21.81       21.32     10.28 o
   0  22   6       71.06       71.68     14.90 o
   1  22   6       62.71       81.03     15.77 o
   2  22   6      155.65      165.28     15.99 o
   3  22   6      240.36      212.83     15.58 o
   4  22   6      203.82      158.78     20.59 o
   5  22   6        0.59       -1.38      9.98 o
  -6  23   6        7.26       14.29     12.68 o
  -5  23   6       19.01        8.44     10.79 o
  -4  23   6       10.50       22.37     12.21 o
  -3  23   6      119.93      129.55     15.96 o
  -2  23   6      176.41      195.93     17.92 o
  -1  23   6      899.12      888.39     36.43 o
   0  23   6        0.07      -11.05     11.48 o
   1  23   6       42.05       36.97     13.87 o
   2  23   6      477.56      502.16     28.26 o
   3  23   6       44.10       53.03     15.38 o
   4  23   6       13.63       -2.88     13.07 o
  -5  24   6        0.02       -5.22     11.41 o
  -4  24   6       84.21       81.94     14.55 o
  -3  24   6        0.11        4.38     11.21 o
  -2  24   6      918.10     1000.93     40.11 o
  -1  24   6       55.65       34.54     14.81 o
   0  24   6       69.98       78.31     16.14 o
   1  24   6       13.70       26.51     13.81 o
   2  24   6      124.40      110.17     18.02 o
   3  24   6      124.78      183.07     26.55 o
   4  24   6       36.37       33.79     19.93 o
  -4  25   6      589.21      572.66     25.80 o
  -3  25   6      128.70      106.94     18.80 o
  -2  25   6       31.31       29.05     14.45 o
  -1  25   6      346.57      397.82     28.09 o
   0  25   6      237.44      246.54     23.38 o
   1  25   6      518.61      523.86     30.75 o
   2  25   6        6.81        8.43     24.78 o
  -2  26   6       13.70       23.55     14.68 o
  -1  26   6       15.00        3.40     13.80 o
   0  26   6       19.12       20.68     14.50 o
   1  26   6       75.23       85.01     22.65 o
 -11   0   7      725.34      766.71     33.53 o
  -9   0   7       84.01       70.23     11.03 o
  -7   0   7     3295.88     3339.79     36.96 o
  -5   0   7      388.27      309.13     11.99 o
  -3   0   7      252.42      340.57      7.77 o
  -1   0   7      183.51      182.32      6.77 o
   1   0   7     2386.00     2485.67     43.83 o
   3   0   7     8404.70     8298.17    112.04 o
   5   0   7     2643.12     2524.96     46.45 o
   7   0   7      210.50      173.34     18.41 o
   9   0   7     1500.39     1413.36     69.12 o
 -12   1   7      148.71      142.39     14.24 o
 -11   1   7      168.85      164.01     13.64 o
 -10   1   7      316.62      355.76     15.47 o
  -9   1   7       67.76       53.98      8.80 o
  -8   1   7      886.24      886.64     17.37 o
  -7   1   7      907.24      866.74     16.54 o
  -6   1   7     1124.33     1018.66     37.55 o
  -5   1   7      890.85      845.61     40.17 o
  -4   1   7     1586.06     1562.11     23.28 o
  -3   1   7      440.02      482.08      6.49 o
  -2   1   7      167.68      185.57      4.29 o
  -1   1   7    14790.67    15399.00    152.21 o
   0   1   7     5203.42     5745.50     61.37 o
   1   1   7       33.94       52.45      4.47 o
   2   1   7      111.04      119.12      7.29 o
   3   1   7      109.43       87.93      7.57 o
   4   1   7     2032.49     1931.50     26.82 o
   5   1   7      274.70      263.03     13.20 o
   6   1   7       24.16       36.09      8.78 o
   7   1   7      949.93      908.86     23.89 o
   8   1   7       28.15       24.69      9.37 o
   9   1   7        0.09        3.72      9.15 o
  10   1   7      204.31      227.71     17.68 o
 -12   2   7        0.11        2.17     10.17 o
 -11   2   7      283.58      323.65     17.03 o
 -10   2   7        0.10       -3.60      6.81 o
  -9   2   7      348.95      347.15     14.97 o
  -8   2   7      218.28      214.63     10.93 o
  -7   2   7     3340.50     3212.43     26.91 o
  -6   2   7      273.83      243.58      8.14 o
  -5   2   7       47.99       30.78      4.00 o
  -4   2   7     5168.61     5370.85     61.50 o
  -3   2   7     3464.39     3217.18     68.83 o
  -2   2   7     1536.32     1435.06     26.64 o
  -1   2   7     5667.57     6153.25     58.20 o
   0   2   7    16056.59    16659.85    189.30 o
   1   2   7     2090.77     2068.46     33.24 o
   2   2   7     1155.82     1086.17     17.26 o
   3   2   7       15.19       19.10      5.65 o
   4   2   7      660.17      674.95     17.14 o
   5   2   7      154.74      174.94     11.33 o
   6   2   7      198.43      225.13     13.35 o
   7   2   7      129.34      130.69     12.11 o
   8   2   7       24.08       15.90      8.94 o
   9   2   7       66.73       62.62     12.08 o
  10   2   7       11.86        7.67     11.07 o
 -12   3   7        0.19       -0.23     11.67 o
 -11   3   7      125.30      140.85     12.01 o
 -10   3   7      306.19      315.17     15.55 o
  -9   3   7       66.82       56.17      8.11 o
  -8   3   7      741.59      730.96     16.16 o
  -7   3   7     1106.60     1148.98     19.31 o
  -6   3   7        0.03        0.22      3.96 o
  -5   3   7       78.24       65.77      4.18 o
  -4   3   7       32.35       10.85      2.56 o
  -3   3   7     6997.90     7366.29     48.56 o
  -2   3   7     1199.20     1243.89     12.11 o
  -1   3   7     1224.70     1168.27     11.58 o
   0   3   7    12855.41    12599.96    122.34 o
   1   3   7     1778.63     1722.69     15.99 o
   2   3   7     2354.74     2410.76     25.14 o
   3   3   7      154.14      157.00      9.02 o
   4   3   7     5383.87     5262.12     43.58 o
   5   3   7       31.58       32.09      7.94 o
   6   3   7      356.60      368.06     16.09 o
   7   3   7      257.96      249.73     14.42 o
   8   3   7        6.28       -6.64      8.22 o
   9   3   7       56.97       76.17     12.21 o
  10   3   7        8.69       12.21     12.13 o
 -12   4   7       13.95       14.14     12.81 o
 -11   4   7      279.28      273.25     16.41 o
 -10   4   7      324.96      306.62     15.63 o
  -9   4   7       56.31       64.49      8.38 o
  -8   4   7      117.01      138.67      8.76 o
  -7   4   7     1208.10     1153.74     19.38 o
  -6   4   7      182.66      195.65      8.18 o
  -5   4   7      167.84      161.06      6.32 o
  -4   4   7     3649.85     3620.37     28.79 o
  -3   4   7     2625.02     2669.60     23.48 o
  -2   4   7      854.74      810.51      9.33 o
  -1   4   7     3723.10     3998.86     44.24 o
   0   4   7      538.76      495.87      8.31 o
   1   4   7       75.95       93.05      5.27 o
   2   4   7     3981.29     3752.21     31.35 o
   3   4   7       42.37       47.92      6.44 o
   4   4   7      239.20      233.56     11.78 o
   5   4   7       28.05       15.81      7.39 o
   6   4   7      985.48      916.69     22.76 o
   7   4   7       31.69       23.12      8.67 o
   8   4   7      321.76      315.20     17.19 o
   9   4   7       47.46       28.99     10.69 o
  10   4   7      266.95      280.82     20.79 o
 -12   5   7       15.44       13.93     11.25 o
 -11   5   7      176.79      180.56     14.57 o
 -10   5   7      138.88      116.86     11.46 o
  -9   5   7       68.47       59.19      8.87 o
  -8   5   7      167.14      153.17      9.16 o
  -7   5   7      188.90      177.56      9.49 o
  -6   5   7      342.18      332.80      9.68 o
  -5   5   7       36.10       40.31      4.08 o
  -4   5   7       80.87       80.49      3.48 o
  -3   5   7     4579.26     4899.88     53.17 o
  -2   5   7      179.93      210.15      7.75 o
  -1   5   7     3138.21     3210.81     37.64 o
   0   5   7     2906.60     3088.02     32.85 o
   1   5   7      462.93      551.90     10.32 o
   2   5   7     3754.94     3777.16     91.46 o
   3   5   7     1414.88     1497.04     22.87 o
   4   5   7     1767.87     1690.38     25.95 o
   5   5   7        2.45       -0.55      7.04 o
   6   5   7     1623.83     1602.44     29.08 o
   7   5   7        5.07       -1.25      7.53 o
   8   5   7      686.85      703.19     25.50 o
   9   5   7       50.04       50.84     11.72 o
  10   5   7       72.94       83.46     15.06 o
 -12   6   7       57.85       37.64     16.51 o
 -11   6   7       67.50       70.55     14.63 o
 -10   6   7      228.44      243.26     14.91 o
  -9   6   7      725.27      732.07     19.80 o
  -8   6   7       38.19       48.53      6.89 o
  -7   6   7      518.82      522.76     13.91 o
  -6   6   7     1090.65     1098.02     15.47 o
  -5   6   7      147.37      147.01      5.96 o
  -4   6   7      389.18      358.91      6.03 o
  -3   6   7       21.67       12.47      2.71 o
  -2   6   7      211.75      212.62      7.78 o
  -1   6   7      122.49      123.29      3.83 o
   0   6   7     8363.09     8694.27     97.59 o
   1   6   7        8.02       13.90      3.84 o
   2   6   7      213.21      147.90     33.00 o
   3   6   7      776.15      784.74     17.16 o
   4   6   7      674.55      671.82     17.54 o
   5   6   7      680.71      623.64     18.45 o
   6   6   7       93.36      101.67     10.45 o
   7   6   7       38.77       39.31      9.47 o
   8   6   7      120.70      134.75     13.36 o
   9   6   7      387.90      413.63     22.47 o
  10   6   7       57.54       48.99     13.86 o
 -11   7   7      168.44      169.14     18.17 o
 -10   7   7      412.91      474.51     21.65 o
  -9   7   7      165.52      165.03     12.07 o
  -8   7   7      939.05      945.79     23.81 o
  -7   7   7     1784.62     1742.24     22.86 o
  -6   7   7     1466.67     1500.29     23.53 o
  -5   7   7     1688.03     1692.42     23.63 o
  -4   7   7      869.19      761.34      8.93 o
  -3   7   7     2718.32     3114.27     50.36 o
  -2   7   7      857.14      835.29     14.73 o
  -1   7   7      955.47      879.32      7.99 o
   0   7   7     4350.10     5159.74     56.60 o
   1   7   7     2851.19     3124.85     44.35 o
   2   7   7     2872.35     2786.68    116.56 o
   3   7   7        3.48       -4.98      5.41 o
   4   7   7      268.18      248.87     12.24 o
   5   7   7     1518.27     1433.97     28.70 o
   6   7   7     1764.41     1660.17     31.26 o
   7   7   7      729.81      677.44     21.73 o
   8   7   7       86.80       96.72     12.61 o
   9   7   7       15.10        0.23      9.88 o
  10   7   7        3.68        8.27     12.22 o
 -11   8   7       14.47        0.71     12.83 o
 -10   8   7      165.06      160.90     15.18 o
  -9   8   7        1.90        0.22      7.30 o
  -8   8   7      208.33      214.45     10.47 o
  -7   8   7       60.52       64.00      7.15 o
  -6   8   7      555.42      612.62     10.98 o
  -5   8   7       11.17       21.45      2.97 o
  -4   8   7      162.55      148.22      5.34 o
  -3   8   7      804.55      711.83     12.05 o
  -2   8   7       18.24       23.87      4.44 o
  -1   8   7     2577.32     2406.68     18.41 o
   0   8   7     1367.96     1415.16     14.64 o
   1   8   7     1077.40      934.16     15.81 o
   2   8   7     3697.73     3627.06     34.23 o
   3   8   7     5455.95     5029.35     41.24 o
   4   8   7      421.98      409.77     14.97 o
   5   8   7     1881.27     1815.27     34.62 o
   6   8   7      184.99      194.92     13.10 o
   7   8   7     1136.98     1100.35     26.77 o
   8   8   7       34.79       27.49     10.18 o
   9   8   7      122.69      139.17     14.64 o
 -11   9   7      239.34      252.81     25.65 o
 -10   9   7      468.63      505.71     30.64 o
  -9   9   7       76.81       68.68     11.46 o
  -8   9   7      626.40      629.74     24.07 o
  -7   9   7     1439.71     1422.90     27.28 o
  -6   9   7      924.02      952.52     14.28 o
  -5   9   7        5.45        4.43      2.79 o
  -4   9   7     1513.12     1405.03     17.65 o
  -3   9   7       14.73        1.81      3.18 o
  -2   9   7       93.74      134.63      6.83 o
  -1   9   7     1004.39      997.49      9.44 o
   0   9   7      799.87      794.90     10.56 o
   1   9   7     3597.47     3457.64     33.58 o
   2   9   7      585.11      544.73     13.10 o
   3   9   7     1293.06     1254.59     20.07 o
   4   9   7      945.78      860.19     20.07 o
   5   9   7        2.13       -6.03      6.88 o
   6   9   7      406.75      368.52     16.60 o
   7   9   7      278.25      256.97     15.45 o
   8   9   7      624.49      618.46     22.80 o
   9   9   7       27.41       25.10     10.89 o
 -11  10   7       13.23       15.23     15.68 o
 -10  10   7      126.67      135.89     19.26 o
  -9  10   7     1176.78     1167.60     29.96 o
  -8  10   7        0.14       -3.76      6.51 o
  -7  10   7       21.56       23.02      7.02 o
  -6  10   7     1723.27     1685.96     18.32 o
  -5  10   7        0.09       -1.10      3.42 o
  -4  10   7       13.88       18.98      4.37 o
  -3  10   7      272.69      284.34      7.45 o
  -2  10   7        2.71       -0.60      3.64 o
  -1  10   7       50.34       50.49      3.33 o
   0  10   7      998.25     1147.22     16.60 o
   1  10   7     1808.70     1887.47     25.69 o
   2  10   7      103.19      119.15      8.63 o
   3  10   7        5.97       12.90      5.79 o
   4  10   7      252.17      226.36     11.48 o
   5  10   7     1691.93     1703.21     36.22 o
   6  10   7       55.45       28.43      8.81 o
   7  10   7      217.06      218.94     14.62 o
   8  10   7      259.98      308.30     18.40 o
   9  10   7      562.07      607.93     34.89 o
 -11  11   7      339.32      353.15     29.17 o
 -10  11   7       12.44        3.64     12.20 o
  -9  11   7      105.74      124.60     15.72 o
  -8  11   7       80.39      118.27     11.16 o
  -7  11   7      223.98      252.07     14.56 o
  -6  11   7      870.49      847.46     21.05 o
  -5  11   7      160.47      151.17      7.98 o
  -4  11   7     1520.46     1602.93     30.44 o
  -3  11   7      365.48      254.93     14.21 o
  -2  11   7     1076.49     1150.62     19.40 o
  -1  11   7      607.61      607.55      8.37 o
   0  11   7      549.15      611.26     10.53 o
   1  11   7     1063.84     1137.92     30.66 o
   2  11   7      348.63      302.28     12.25 o
   3  11   7       62.13       54.84      8.14 o
   4  11   7       14.20       15.92      6.76 o
   5  11   7      821.95      743.48     20.38 o
   6  11   7      876.17      877.41     23.51 o
   7  11   7      229.14      193.11     14.53 o
   8  11   7      190.61      203.88     15.62 o
   9  11   7       44.49       42.37     14.67 o
 -11  12   7       47.01       62.45     18.56 o
 -10  12   7        2.65       -1.66     12.83 o
  -9  12   7        0.27       -1.12      9.97 o
  -8  12   7        0.04       -7.14      7.14 o
  -7  12   7       31.98       36.44      8.78 o
  -6  12   7        0.56        0.63      6.55 o
  -5  12   7      145.28      132.85      9.94 o
  -4  12   7     1793.91     1720.63     29.86 o
  -3  12   7       11.23       16.71      4.01 o
  -2  12   7       11.48       17.60      3.43 o
  -1  12   7      585.29      562.45      8.56 o
   0  12   7        3.31        1.87      3.55 o
   1  12   7      446.17      440.22     13.08 o
   2  12   7      228.41      225.23     11.05 o
   3  12   7      249.94      221.67     11.79 o
   4  12   7     1855.35     1767.76     26.32 o
   5  12   7     1030.90      969.98     21.57 o
   6  12   7      179.06      192.63     13.59 o
   7  12   7       73.78       53.78     10.61 o
   8  12   7      334.27      308.45     20.47 o
   9  12   7       46.26       49.75     15.89 o
 -10  13   7       26.19       10.67     14.05 o
  -9  13   7        8.13        9.48     10.67 o
  -8  13   7      255.14      264.83     17.09 o
  -7  13   7       23.94       22.09      9.92 o
  -6  13   7      134.44      170.72     14.70 o
  -5  13   7       45.60       55.30      8.36 o
  -4  13   7     1011.69      867.37     20.03 o
  -3  13   7     1227.48     1151.99     28.52 o
  -2  13   7      414.45      402.31      7.21 o
  -1  13   7      679.98      733.98     10.76 o
   0  13   7     1022.23      987.43     13.80 o
   1  13   7     2305.62     2358.93     33.30 o
   2  13   7      459.50      438.01     14.63 o
   3  13   7      588.78      619.33     17.42 o
   4  13   7     1048.30     1007.66     22.51 o
   5  13   7      149.24      149.54     11.24 o
   6  13   7       49.28       34.00      9.75 o
   7  13   7      116.92      163.91     15.86 o
   8  13   7       31.76       30.21     12.23 o
 -10  14   7        0.13       -6.61     15.28 o
  -9  14   7      132.31      115.07     16.25 o
  -8  14   7      422.81      384.99     20.19 o
  -7  14   7      450.98      431.54     22.24 o
  -6  14   7        5.82       -2.28      8.43 o
  -5  14   7     1057.04      957.80     28.66 o
  -4  14   7      881.56      823.03     18.59 o
  -3  14   7       94.08      107.21      9.22 o
  -2  14   7      216.55      198.20      6.55 o
  -1  14   7     2810.63     2776.40     38.57 o
   0  14   7     1930.68     1893.88     22.33 o
   1  14   7      525.05      491.82     14.47 o
   2  14   7      346.48      326.56     14.79 o
   3  14   7      305.79      312.99     13.88 o
   4  14   7      207.28      175.39     11.95 o
   5  14   7     1051.47     1084.40     24.10 o
   6  14   7       75.60       84.76     10.48 o
   7  14   7       22.51       25.33     11.39 o
   8  14   7      214.74      210.43     20.64 o
 -10  15   7      251.97      214.42     30.39 o
  -9  15   7        0.29      -10.62     10.62 o
  -8  15   7      300.81      277.20     18.43 o
  -7  15   7      137.88      127.62     15.37 o
  -6  15   7      236.40      218.39     16.96 o
  -5  15   7      839.62      827.65     27.79 o
  -4  15   7      572.37      527.44     21.82 o
  -3  15   7      376.04      361.20     13.71 o
  -2  15   7      182.19      194.50      7.66 o
  -1  15   7     1698.51     1724.31     28.00 o
   0  15   7      947.24      941.53     15.50 o
   1  15   7        7.32        7.48      5.70 o
   2  15   7      324.83      287.47     27.12 o
   3  15   7      209.66      221.89     12.41 o
   4  15   7       60.26       37.45      8.79 o
   5  15   7      308.60      301.39     17.07 o
   6  15   7       34.13       46.76     10.51 o
   7  15   7      182.15      202.10     17.31 o
   8  15   7        6.93       17.37     13.74 o
  -9  16   7      208.47      255.87     21.67 o
  -8  16   7       15.57        8.97     10.95 o
  -7  16   7      141.95      138.79     16.07 o
  -6  16   7      274.23      320.72     20.01 o
  -5  16   7      728.27      716.10     26.27 o
  -4  16   7      857.13      667.46     24.68 o
  -3  16   7       34.51       27.67      9.62 o
  -2  16   7      228.13      204.16      9.49 o
  -1  16   7      334.03      357.07     11.16 o
   0  16   7      655.28      657.09     13.73 o
   1  16   7       63.55       76.97      7.07 o
   2  16   7       33.67       26.13      7.20 o
   3  16   7     1411.96     1370.12     33.49 o
   4  16   7       27.82       27.85      8.28 o
   5  16   7     1126.81     1252.10     31.39 o
   6  16   7       39.69       37.28     10.41 o
   7  16   7       56.31       24.93     11.87 o
   8  16   7        5.11       -1.57     13.08 o
  -9  17   7        0.19       25.95     14.90 o
  -8  17   7       41.08       59.02     13.97 o
  -7  17   7      653.95      689.07     25.98 o
  -6  17   7       35.47       22.00     11.09 o
  -5  17   7        1.29        9.54      9.75 o
  -4  17   7       54.78       37.72     10.80 o
  -3  17   7        4.05        2.13      8.23 o
  -2  17   7      117.66       71.40     11.30 o
  -1  17   7     1472.56     1507.48     20.39 o
   0  17   7     1124.86     1120.62     19.12 o
   1  17   7      180.05      192.67      9.47 o
   2  17   7        1.17       -5.56      5.56 o
   3  17   7        0.28       -3.46      6.66 o
   4  17   7      597.01      631.74     19.88 o
   5  17   7      453.19      460.21     21.34 o
   6  17   7        2.69        9.66      9.34 o
   7  17   7      218.02      249.76     17.33 o
  -9  18   7        2.45       -2.12     13.90 o
  -8  18   7      317.02      276.99     22.00 o
  -7  18   7      748.88      705.01     26.50 o
  -6  18   7      474.68      473.54     24.42 o
  -5  18   7      239.51      227.56     17.89 o
  -4  18   7        0.30       -1.71      8.87 o
  -3  18   7      440.97      468.14     22.29 o
  -2  18   7       51.88       45.49     11.19 o
  -1  18   7      369.64      355.43     15.39 o
   0  18   7      329.18      321.04     12.15 o
   1  18   7        6.56        6.93      5.41 o
   2  18   7       10.45        5.72      6.39 o
   3  18   7      239.76      198.76     12.31 o
   4  18   7        7.14       18.12      9.66 o
   5  18   7      178.53      154.75     14.83 o
   6  18   7        4.74       -1.93      8.84 o
   7  18   7       70.42       73.05     14.52 o
  -8  19   7       12.37        3.39     11.62 o
  -7  19   7       25.08       22.41     10.66 o
  -6  19   7       83.24       88.77     14.83 o
  -5  19   7     1064.82      995.33     33.26 o
  -4  19   7      691.58      665.01     26.93 o
  -3  19   7      169.50      169.33     15.48 o
  -2  19   7      146.12      105.88     13.50 o
  -1  19   7       63.46       72.89     11.63 o
   0  19   7      589.96      620.93     19.95 o
   1  19   7      184.48      203.55     10.17 o
   2  19   7      326.16      320.97     13.68 o
   3  19   7       16.67        5.84      6.35 o
   4  19   7     1448.82     1473.14     33.24 o
   5  19   7       52.33       55.45     11.98 o
   6  19   7       45.52       59.63     13.27 o
  -8  20   7        7.92       12.92     13.77 o
  -7  20   7       14.88       11.13     10.38 o
  -6  20   7       77.41       53.19     13.57 o
  -5  20   7        3.29       13.09     11.12 o
  -4  20   7      284.01      265.56     19.46 o
  -3  20   7       18.43       34.68     11.48 o
  -2  20   7      195.86      192.68     16.37 o
  -1  20   7        1.54       -7.85      8.23 o
   0  20   7        0.57        0.08      8.56 o
   1  20   7      107.77      105.59     11.47 o
   2  20   7      765.20      811.68     21.75 o
   3  20   7        5.17       -2.57      7.83 o
   4  20   7      617.30      659.83     24.47 o
   5  20   7       36.88       35.66     11.66 o
   6  20   7        0.24        4.09     10.93 o
  -7  21   7        3.58       -0.33     11.09 o
  -6  21   7       83.03       87.52     13.84 o
  -5  21   7       25.21       27.04     11.70 o
  -4  21   7      152.78      151.87     16.43 o
  -3  21   7      214.80      227.97     18.24 o
  -2  21   7        2.27       -1.71      9.02 o
  -1  21   7        0.08        3.75      9.27 o
   0  21   7      341.65      301.81     18.93 o
   1  21   7       96.71       92.89     16.16 o
   2  21   7       18.15       14.93     12.59 o
   3  21   7       95.76      104.64     11.35 o
   4  21   7        4.32       12.13      9.09 o
   5  21   7        0.18       -5.42     10.17 o
  -7  22   7        0.50        0.93     14.30 o
  -6  22   7      126.34      144.69     16.27 o
  -5  22   7       27.43       30.20     12.76 o
  -4  22   7      110.81      105.27     15.35 o
  -3  22   7       65.42       71.07     13.69 o
  -2  22   7      154.77      187.81     17.22 o
  -1  22   7        2.88       -8.73      8.73 o
   0  22   7      244.35      239.04     17.86 o
   1  22   7      785.79      785.14     34.11 o
   2  22   7       61.31       48.33     14.34 o
   3  22   7       11.10        7.18     12.67 o
   4  22   7        7.25        9.60      9.66 o
   5  22   7       97.10       84.18     14.24 o
  -6  23   7       64.28       60.71     13.78 o
  -5  23   7       51.64       43.70     13.97 o
  -4  23   7      212.08      244.99     20.54 o
  -3  23   7       34.26       23.28     11.78 o
  -2  23   7      450.98      430.46     23.41 o
  -1  23   7       11.46        0.33     10.06 o
   0  23   7       46.19       68.13     15.68 o
   1  23   7      322.34      331.84     25.37 o
   2  23   7        2.80        5.33     12.59 o
   3  23   7       65.54       77.30     16.97 o
   4  23   7        2.22       33.27     19.25 o
  -5  24   7        0.02       -1.08     10.19 o
  -4  24   7       54.09       61.65     14.95 o
  -3  24   7      683.85      752.88     31.09 o
  -2  24   7       74.17      102.18     18.56 o
  -1  24   7      203.17      210.00     22.38 o
   0  24   7        0.29       -8.01     11.84 o
   1  24   7      535.44      557.81     31.34 o
   2  24   7        0.48        3.66     13.10 o
   3  24   7      866.37      870.75     38.13 o
  -4  25   7      113.62      141.78     18.56 o
  -3  25   7      151.33      173.49     22.46 o
  -2  25   7       46.97       55.39     16.95 o
  -1  25   7       19.50        3.82     13.56 o
   0  25   7        8.29        4.13     13.72 o
   1  25   7      304.86      362.96     27.41 o
   2  25   7       40.54       31.92     16.01 o
  -2  26   7       73.62       84.80     18.90 o
  -1  26   7       14.64       -3.62     12.65 o
   0  26   7       48.00       33.90     15.61 o
 -12   0   8      751.02      878.79     37.92 o
 -10   0   8        2.65       -5.47     10.34 o
  -8   0   8      159.20      178.43     11.84 o
  -6   0   8       11.95       40.13      7.03 o
  -4   0   8     7335.69     7992.62     81.44 o
  -2   0   8       28.32       14.68      3.62 o
   0   0   8      155.71      108.72     26.22 o
   2   0   8     1608.78     1657.83     31.05 o
   4   0   8       49.99       50.01     10.96 o
   6   0   8      512.93      474.12     25.52 o
   8   0   8      534.99      470.78     33.54 o
  10   0   8      489.95      547.27     43.02 o
 -12   1   8      104.67      106.60     14.31 o
 -11   1   8       47.12       48.72     10.38 o
 -10   1   8      322.81      336.18     14.85 o
  -9   1   8       61.27       56.49      8.02 o
  -8   1   8       66.42       40.93      5.69 o
  -7   1   8     2172.47     2078.75     35.13 o
  -6   1   8       16.02       10.73      3.62 o
  -5   1   8      100.94      115.24      5.90 o
  -4   1   8      285.72      199.31      6.10 o
  -3   1   8     2072.70     2022.69     16.60 o
  -2   1   8      370.84      444.73      6.97 o
  -1   1   8     2572.99     2534.43     68.77 o
   0   1   8     3591.80     3689.45     42.28 o
   1   1   8      205.48      240.23      9.15 o
   2   1   8     1712.23     1829.90     22.97 o
   3   1   8        8.58        6.54      5.60 o
   4   1   8      148.27      212.06     11.60 o
   5   1   8     1502.34     1443.44     26.64 o
   6   1   8      620.42      581.70     19.34 o
   7   1   8       76.42       99.05     11.47 o
   8   1   8      270.14      265.41     16.42 o
   9   1   8     1075.20     1146.81     34.20 o
  10   1   8       30.65       54.73     15.60 o
 -12   2   8        7.06        4.93     12.01 o
 -11   2   8        0.40       -2.60      7.50 o
 -10   2   8      491.44      479.68     16.84 o
  -9   2   8       84.47       79.69      8.67 o
  -8   2   8      196.96      200.40      9.66 o
  -7   2   8      227.86      232.09     10.36 o
  -6   2   8       14.28        4.29      3.97 o
  -5   2   8     2157.71     2272.26     19.07 o
  -4   2   8       42.96       52.54      5.11 o
  -3   2   8     1079.05     1281.91     15.10 o
  -2   2   8     6938.21     6790.86     72.39 o
  -1   2   8     6695.24     7486.49     73.42 o
   0   2   8     3329.73     4003.97     26.31 o
   1   2   8      468.71      354.56     56.23 o
   2   2   8     6746.54     6474.64     46.44 o
   3   2   8     2314.76     2409.46     43.59 o
   4   2   8     2412.18     2335.59     30.60 o
   5   2   8     3122.30     3136.43     38.03 o
   6   2   8      268.05      264.91     14.58 o
   7   2   8       49.54       48.01      9.76 o
   8   2   8       42.71       48.44     10.79 o
   9   2   8      419.35      423.06     20.73 o
  10   2   8        6.53       -6.06     12.31 o
 -12   3   8       98.48      101.30     16.14 o
 -11   3   8       80.15       90.04     10.68 o
 -10   3   8      222.36      206.93     13.54 o
  -9   3   8      366.63      372.42     14.37 o
  -8   3   8       13.45       14.83      6.00 o
  -7   3   8      527.14      503.40     12.63 o
  -6   3   8        2.51        1.48      3.66 o
  -5   3   8       54.80       56.12      4.22 o
  -4   3   8       40.96       51.35      3.35 o
  -3   3   8     1162.79     1241.62     11.83 o
  -2   3   8      599.69      555.89     30.66 o
  -1   3   8     1483.35     1580.77     20.29 o
   0   3   8        4.56        8.52      3.20 o
   1   3   8     6857.07     7273.31     41.49 o
   2   3   8     6900.68     6972.71     55.51 o
   3   3   8      495.28      459.52     14.13 o
   4   3   8       64.43       62.10      8.26 o
   5   3   8     4106.77     3968.00     42.48 o
   6   3   8     1038.37     1035.18     24.44 o
   7   3   8      217.24      204.73     14.17 o
   8   3   8      234.79      241.61     16.26 o
   9   3   8      617.28      609.29     23.84 o
  10   3   8        6.17       11.88     11.73 o
 -12   4   8       10.11       -2.06     11.51 o
 -11   4   8      270.71      307.43     16.71 o
 -10   4   8      216.61      232.40     14.02 o
  -9   4   8        1.56        3.55      6.57 o
  -8   4   8        0.85       -4.22      5.46 o
  -7   4   8     1779.36     1796.95     21.66 o
  -6   4   8     1213.25     1264.75     19.01 o
  -5   4   8     1401.32     1359.12     12.65 o
  -4   4   8       61.57       55.25      3.29 o
  -3   4   8        2.39        2.19      1.94 o
  -2   4   8     1392.09     1288.17     22.56 o
  -1   4   8       32.17       31.34      5.14 o
   0   4   8      162.23      223.06      6.17 o
   1   4   8        0.37        2.23      4.38 o
   2   4   8      319.39      296.51     10.82 o
   3   4   8      568.86      505.04     14.60 o
   4   4   8      246.65      265.57     12.78 o
   5   4   8      115.29      131.88     11.29 o
   6   4   8      953.10      982.45     24.03 o
   7   4   8      104.16      100.23     11.47 o
   8   4   8       34.12       45.92     10.93 o
   9   4   8      205.68      220.69     16.78 o
  10   4   8        0.52        6.83     12.00 o
 -12   5   8       11.82        4.35     14.41 o
 -11   5   8      835.94      940.18     32.94 o
 -10   5   8      358.20      314.92     16.37 o
  -9   5   8      330.94      330.58     13.83 o
  -8   5   8        0.26       -2.69      5.30 o
  -7   5   8      518.61      518.30     13.81 o
  -6   5   8       21.77       25.51      4.85 o
  -5   5   8       53.69       63.50      4.53 o
  -4   5   8      639.96      757.63      8.01 o
  -3   5   8        1.42        3.97      2.12 o
  -2   5   8      578.23      643.36      9.39 o
  -1   5   8     1675.92     1928.05     20.14 o
   0   5   8     5564.52     5673.19     62.41 o
   1   5   8      144.56      165.32      8.12 o
   2   5   8        9.82       28.64      5.08 o
   3   5   8      528.59      526.72     15.01 o
   4   5   8      169.87      165.94     10.88 o
   5   5   8      516.07      492.71     17.46 o
   6   5   8      472.58      476.02     18.30 o
   7   5   8      578.48      564.75     20.64 o
   8   5   8       23.79       19.28      9.58 o
   9   5   8      393.91      446.28     21.44 o
 -12   6   8        2.33       -9.16     13.16 o
 -11   6   8        5.86       17.23     12.15 o
 -10   6   8      180.03      200.41     15.73 o
  -9   6   8       84.74       88.30      8.96 o
  -8   6   8       20.53       25.59      6.49 o
  -7   6   8       48.54       48.43      6.65 o
  -6   6   8      864.84      881.23     15.28 o
  -5   6   8        1.96       10.60      3.16 o
  -4   6   8      209.18      164.10      4.15 o
  -3   6   8      167.70      165.46      6.11 o
  -2   6   8     3613.64     3908.59     45.48 o
  -1   6   8     7093.09     7229.60     89.42 o
   0   6   8     7492.77     8324.20     92.11 o
   1   6   8      356.60      426.50     11.63 o
   2   6   8      675.55      595.27     50.68 o
   3   6   8     5339.66     5292.90     42.91 o
   4   6   8     1528.32     1523.29     25.77 o
   5   6   8     1266.83     1186.11     24.76 o
   6   6   8      834.95      806.21     22.44 o
   7   6   8        7.55        4.36      8.65 o
   8   6   8       60.35       66.28     11.87 o
   9   6   8      535.91      542.29     23.61 o
 -11   7   8      375.34      361.92     27.81 o
 -10   7   8      182.31      189.78     17.32 o
  -9   7   8        2.12       -6.37      6.58 o
  -8   7   8        3.02       -5.27      5.39 o
  -7   7   8      187.74      182.38      9.47 o
  -6   7   8       11.82        5.08      3.92 o
  -5   7   8     2133.11     2259.26     26.45 o
  -4   7   8       30.29        7.98      4.30 o
  -3   7   8      668.11      578.92     13.36 o
  -2   7   8      276.80      280.42      9.45 o
  -1   7   8    13433.79    13665.92    135.52 o
   0   7   8     1244.79     1357.10     16.77 o
   1   7   8     2536.10     2335.88     31.53 o
   2   7   8     1227.67     1194.15     19.86 o
   3   7   8      787.60      779.28     18.16 o
   4   7   8      247.89      239.37     12.76 o
   5   7   8      122.42      121.64     11.20 o
   6   7   8        8.19       -4.80      7.50 o
   7   7   8      225.57      219.65     14.76 o
   8   7   8        3.60        2.53      9.40 o
   9   7   8       33.08       12.48     10.95 o
 -11   8   8        1.31        8.97     11.47 o
 -10   8   8      770.10      765.54     35.33 o
  -9   8   8      589.72      542.70     19.30 o
  -8   8   8        0.68        2.69      6.42 o
  -7   8   8        8.54       -0.38      5.17 o
  -6   8   8     3354.88     3134.89     33.18 o
  -5   8   8      875.47      845.55     10.13 o
  -4   8   8     5110.42     5116.15     62.31 o
  -3   8   8      977.23      971.55     15.20 o
  -2   8   8       24.76       20.08      3.38 o
  -1   8   8        0.16       -0.78      2.23 o
   0   8   8     6895.63     6948.43    120.51 o
   1   8   8       74.75       51.18      6.11 o
   2   8   8        4.87        1.63      5.38 o
   3   8   8        6.69       -1.01      6.02 o
   4   8   8     2401.38     2302.19     32.46 o
   5   8   8       16.34       21.71      8.09 o
   6   8   8      953.87      986.72     27.17 o
   7   8   8      337.38      331.60     17.44 o
   8   8   8     1444.81     1506.81     70.89 o
   9   8   8       78.71       76.22     14.53 o
 -11   9   8      439.33      506.14     27.48 o
 -10   9   8     1445.92     1434.49     46.35 o
  -9   9   8       20.71       13.46      9.43 o
  -8   9   8        2.63        2.82      7.54 o
  -7   9   8      187.89      181.77      9.21 o
  -6   9   8       21.73       19.20      5.12 o
  -5   9   8     1168.29     1240.01     18.58 o
  -4   9   8      354.51      387.10     10.48 o
  -3   9   8      172.54      158.51      7.55 o
  -2   9   8      625.28      598.12     12.76 o
  -1   9   8     3322.54     3319.42     39.60 o
   0   9   8       71.08       68.14      4.57 o
   1   9   8      942.87      925.32     20.96 o
   2   9   8      157.29      139.97      9.02 o
   3   9   8      423.97      440.24     14.70 o
   4   9   8      362.80      346.01     14.70 o
   5   9   8      573.06      535.63     18.34 o
   6   9   8      126.68      110.78     11.50 o
   7   9   8       11.71       21.59      9.65 o
   8   9   8       19.78       19.65     10.33 o
   9   9   8        9.82       -1.15     11.28 o
 -11  10   8       21.11       21.97     15.72 o
 -10  10   8      320.82      311.42     22.21 o
  -9  10   8      180.18      185.08     15.64 o
  -8  10   8      193.22      194.35     16.53 o
  -7  10   8        0.00        2.04      6.80 o
  -6  10   8        0.42        3.43      4.27 o
  -5  10   8       10.21        2.70      4.10 o
  -4  10   8      539.80      520.28     10.20 o
  -3  10   8      510.05      525.67     11.23 o
  -2  10   8      191.96      177.99      8.25 o
  -1  10   8      366.58      314.90      6.22 o
   0  10   8      627.39      636.10     11.10 o
   1  10   8        2.51       -1.83      4.63 o
   2  10   8        9.20        4.98      5.68 o
   3  10   8      874.39      838.73     21.41 o
   4  10   8      273.33      253.80     13.01 o
   5  10   8      271.94      247.18     13.94 o
   6  10   8      325.69      342.42     16.53 o
   7  10   8       27.32       25.57      9.70 o
   8  10   8       12.45       15.37     10.31 o
   9  10   8      146.10      114.82     21.27 o
 -11  11   8     1144.38     1200.14     47.42 o
 -10  11   8       48.87       65.49     14.66 o
  -9  11   8       13.48       11.19     11.28 o
  -8  11   8      163.46      164.35     15.92 o
  -7  11   8      927.57      897.86     28.88 o
  -6  11   8      405.43      371.07     15.18 o
  -5  11   8       13.66       18.41      6.42 o
  -4  11   8      508.93      549.92     20.35 o
  -3  11   8       18.74       25.71      4.38 o
  -2  11   8      107.10      102.96      6.96 o
  -1  11   8       26.65       29.25      3.03 o
   0  11   8      499.10      507.59     11.81 o
   1  11   8       71.03       57.45      9.68 o
   2  11   8      888.98      789.89     16.23 o
   3  11   8      139.77      127.53     11.32 o
   4  11   8      137.14      140.88     11.14 o
   5  11   8        3.24       -2.41      7.55 o
   6  11   8      193.96      177.29     13.27 o
   7  11   8       16.39       10.53      9.11 o
   8  11   8       91.33       91.29     13.10 o
   9  11   8        1.41       -4.81     12.20 o
 -11  12   8        7.53       19.41     20.45 o
 -10  12   8      673.87      700.79     31.19 o
  -9  12   8      127.22      104.00     15.23 o
  -8  12   8       15.51       29.82     11.23 o
  -7  12   8      564.36      544.40     23.62 o
  -6  12   8      522.50      497.89     22.24 o
  -5  12   8     1754.80     1520.00     33.68 o
  -4  12   8       40.27       28.69      8.85 o
  -3  12   8       77.00       74.44      5.33 o
  -2  12   8     1060.69      999.12     20.40 o
  -1  12   8     2839.44     2872.46     38.42 o
   0  12   8      324.99      324.24      9.39 o
   1  12   8      228.97      236.83     11.70 o
   2  12   8      863.92      802.66     16.81 o
   3  12   8       55.20       45.68      7.52 o
   4  12   8      437.38      397.83     15.76 o
   5  12   8      331.71      341.97     16.26 o
   6  12   8      412.58      419.21     18.32 o
   7  12   8       49.39       50.64     10.84 o
   8  12   8        3.82       -3.20      9.51 o
 -10  13   8        1.35        4.69     11.00 o
  -9  13   8      548.21      573.75     27.55 o
  -8  13   8      872.24      877.26     31.11 o
  -7  13   8      494.09      496.90     23.19 o
  -6  13   8       50.99       56.38     11.16 o
  -5  13   8      233.66      255.46     16.82 o
  -4  13   8      633.69      636.75     22.79 o
  -3  13   8     2548.31     2212.57     38.47 o
  -2  13   8      475.79      465.50      9.79 o
  -1  13   8      110.01       98.04      4.95 o
   0  13   8      108.92       85.04      6.34 o
   1  13   8     1609.11     1614.03     32.73 o
   2  13   8      517.67      570.78     16.58 o
   3  13   8      103.26      103.71      8.84 o
   4  13   8       16.40       11.22      7.25 o
   5  13   8      104.25      106.70     11.13 o
   6  13   8      345.77      365.14     17.66 o
   7  13   8      289.84      305.91     19.44 o
   8  13   8       52.05       73.72     16.02 o
 -10  14   8      348.26      335.52     28.08 o
  -9  14   8       10.28       42.08     13.26 o
  -8  14   8        6.37        2.87      8.83 o
  -7  14   8       51.81       62.57     12.37 o
  -6  14   8       19.18        3.93      8.88 o
  -5  14   8        1.15        0.67      7.90 o
  -4  14   8        3.33       -4.94      7.49 o
  -3  14   8       25.91       24.17      9.08 o
  -2  14   8     1008.29      981.13     19.39 o
  -1  14   8     1151.79     1137.43     16.98 o
   0  14   8      461.13      424.25     12.21 o
   1  14   8       91.67      116.52      9.02 o
   2  14   8      813.26      660.42     19.85 o
   3  14   8     1898.41     2073.85     30.77 o
   4  14   8      741.97      818.70     19.86 o
   5  14   8      393.44      422.66     16.30 o
   6  14   8       48.56       38.80      9.95 o
   7  14   8      179.09      193.07     17.38 o
   8  14   8      124.53      124.54     18.13 o
 -10  15   8       71.58       86.97     19.68 o
  -9  15   8      641.25      597.02     29.10 o
  -8  15   8      352.39      338.72     19.87 o
  -7  15   8      361.51      373.00     22.37 o
  -6  15   8       14.47        7.85      9.12 o
  -5  15   8       30.95        5.63      8.97 o
  -4  15   8      413.58      392.19     19.77 o
  -3  15   8      152.87      167.58     14.03 o
  -2  15   8       64.47       72.93      6.75 o
  -1  15   8      739.41      714.35     13.96 o
   0  15   8       13.57       13.47      5.50 o
   1  15   8      103.72       92.49      7.93 o
   2  15   8       96.82       41.76     13.41 o
   3  15   8      250.53      307.82     14.40 o
   4  15   8       42.19       46.35      8.41 o
   5  15   8       53.16       60.06      9.64 o
   6  15   8       89.88       85.24     13.29 o
   7  15   8      105.31      136.49     16.01 o
   8  15   8       15.57       15.15     14.15 o
  -9  16   8        6.79       -6.39     10.80 o
  -8  16   8      656.41      655.35     26.24 o
  -7  16   8       32.70       28.41     11.28 o
  -6  16   8       72.24       38.17     11.45 o
  -5  16   8        0.21        2.93      8.51 o
  -4  16   8      295.64      286.87     17.99 o
  -3  16   8       90.12      100.76     12.44 o
  -2  16   8      602.09      569.34     22.36 o
  -1  16   8      474.38      443.71     11.96 o
   0  16   8        5.18        5.75      5.47 o
   1  16   8      225.26      213.06     10.55 o
   2  16   8     1006.17      919.39     20.89 o
   3  16   8      147.42      115.72     10.50 o
   4  16   8        0.05       -4.23      7.63 o
   5  16   8       31.08       35.95     10.08 o
   6  16   8        4.53       -9.22      9.22 o
   7  16   8      212.15      203.12     24.29 o
  -9  17   8      169.07      179.80     22.84 o
  -8  17   8      140.06      157.89     16.04 o
  -7  17   8      191.30      186.96     18.05 o
  -6  17   8      307.71      268.22     19.50 o
  -5  17   8       35.40       47.23     11.75 o
  -4  17   8       34.90       26.08     10.50 o
  -3  17   8      430.82      434.33     21.43 o
  -2  17   8       13.50        9.10      8.80 o
  -1  17   8      997.24      975.06     22.79 o
   0  17   8       68.52       92.65      7.78 o
   1  17   8        1.92        3.86      5.69 o
   2  17   8      175.19      155.54     10.39 o
   3  17   8      355.38      343.82     15.61 o
   4  17   8       20.83       23.33      8.86 o
   5  17   8      403.39      408.87     18.84 o
   6  17   8      292.94      297.71     19.24 o
   7  17   8       76.95       77.03     16.43 o
  -9  18   8        8.66       13.89     14.87 o
  -8  18   8       16.37       16.19     10.90 o
  -7  18   8        0.76       -8.50      9.87 o
  -6  18   8      371.29      412.18     23.60 o
  -5  18   8      141.50      130.58     15.49 o
  -4  18   8       52.62       44.21     11.42 o
  -3  18   8       75.63      102.20     13.45 o
  -2  18   8     1316.25     1283.98     33.30 o
  -1  18   8      281.11      257.35     17.45 o
   0  18   8      302.22      275.92     14.55 o
   1  18   8      135.60      153.58      9.89 o
   2  18   8      987.13      998.17     21.03 o
   3  18   8      176.67      178.50     12.54 o
   4  18   8      151.80      137.08     14.11 o
   5  18   8       23.17       26.00      9.84 o
   6  18   8       15.34       13.31      9.87 o
  -8  19   8       85.08       84.57     19.11 o
  -7  19   8       56.58       42.24     13.78 o
  -6  19   8        4.05       -4.59     10.74 o
  -5  19   8      143.62      138.93     15.98 o
  -4  19   8      385.63      400.40     22.40 o
  -3  19   8      445.52      447.39     22.76 o
  -2  19   8      306.15      297.54     19.16 o
  -1  19   8       21.13       18.03      9.87 o
   0  19   8      486.30      501.22     22.19 o
   1  19   8      351.81      395.71     17.55 o
   2  19   8       33.85       36.90      8.05 o
   3  19   8        5.69        1.28      6.61 o
   4  19   8       10.80        0.39      9.47 o
   5  19   8      348.21      389.97     19.21 o
   6  19   8       98.08       84.18     12.79 o
  -8  20   8      219.40      277.57     26.59 o
  -7  20   8      349.98      354.15     21.46 o
  -6  20   8       60.88       73.05     14.82 o
  -5  20   8      378.97      365.92     22.87 o
  -4  20   8      241.54      232.06     19.00 o
  -3  20   8        8.07       13.32      9.95 o
  -2  20   8       67.02       91.34     13.59 o
  -1  20   8      289.88      261.97     17.83 o
   0  20   8       26.43       16.04     11.59 o
   1  20   8        1.99        0.47      9.13 o
   2  20   8       23.32       22.20     10.80 o
   3  20   8      110.61      103.36     11.60 o
   4  20   8       53.87       48.53     11.59 o
   5  20   8        5.31       -6.35      9.69 o
   6  20   8       48.31       25.24     11.13 o
  -7  21   8      100.91      113.49     19.69 o
  -6  21   8       22.90       22.92     12.95 o
  -5  21   8        0.18       -1.71     10.06 o
  -4  21   8      123.79      123.74     15.47 o
  -3  21   8       26.05       15.97     10.69 o
  -2  21   8       52.24       41.72     11.80 o
  -1  21   8       58.90       43.64     11.61 o
   0  21   8      668.03      667.38     31.29 o
   1  21   8       81.17       88.78     13.27 o
   2  21   8       22.83       17.96     13.21 o
   3  21   8        6.22       -4.91     10.24 o
   4  21   8       17.35       24.56     10.67 o
   5  21   8        3.01        7.79     10.43 o
  -6  22   8      182.02      163.07     20.87 o
  -5  22   8      259.95      293.67     22.65 o
  -4  22   8      191.24      208.28     19.24 o
  -3  22   8        2.79        2.77     10.76 o
  -2  22   8        7.82        5.57     10.72 o
  -1  22   8       13.10       12.11     10.40 o
   0  22   8        1.69        8.96     10.33 o
   1  22   8      253.16      227.68     21.84 o
   2  22   8        4.18       -9.61     12.38 o
   3  22   8      190.70      171.02     20.65 o
   4  22   8      100.43       87.00     17.46 o
  -6  23   8      183.37      217.92     23.71 o
  -5  23   8      206.78      218.38     20.74 o
  -4  23   8      223.38      273.82     21.63 o
  -3  23   8       75.78       73.04     14.66 o
  -2  23   8       29.16       28.44     12.14 o
  -1  23   8       22.29       12.88     11.10 o
   0  23   8       94.12       96.49     17.75 o
   1  23   8     1639.48     1627.47     48.92 o
   2  23   8        8.85       -8.56     16.08 o
   3  23   8       43.64       48.54     15.67 o
  -5  24   8       92.40      118.15     17.56 o
  -4  24   8      583.85      602.94     29.35 o
  -3  24   8      322.28      316.42     23.02 o
  -2  24   8      439.30      508.15     26.47 o
  -1  24   8       96.50       97.12     18.65 o
   0  24   8        0.01       -8.46     11.85 o
   1  24   8       53.95       30.56     15.60 o
   2  24   8       49.10       58.86     16.69 o
   3  24   8       27.35       38.26     20.52 o
  -3  25   8      102.39       87.20     19.68 o
  -2  25   8      271.63      286.14     25.94 o
  -1  25   8        0.03        4.80     13.82 o
   0  25   8       30.68       35.88     15.63 o
   1  25   8      603.02      554.67     32.40 o
 -11   0   9      109.79      102.32     16.91 o
  -9   0   9     1342.24     1313.70     35.95 o
  -7   0   9        1.30       -3.53      6.73 o
  -5   0   9      128.98      186.31     10.65 o
  -3   0   9      425.52      358.43     10.25 o
  -1   0   9     8456.74     9239.70    139.97 o
   1   0   9     1049.65      938.55     23.51 o
   3   0   9      259.93      304.43     20.52 o
   5   0   9     8909.33     8502.31     89.32 o
   7   0   9        0.73       -1.30     11.33 o
   9   0   9       77.84       75.06     19.15 o
 -12   1   9      130.60      157.50     18.03 o
 -11   1   9      148.61      125.90     12.56 o
 -10   1   9      218.71      254.02     13.32 o
  -9   1   9       40.11       28.71      6.27 o
  -8   1   9      762.72      771.77     19.49 o
  -7   1   9       14.91       18.16      4.41 o
  -6   1   9       47.74       56.72      5.49 o
  -5   1   9      345.48      333.27      9.07 o
  -4   1   9     1665.32     1863.48     16.32 o
  -3   1   9     1699.07     1654.51     17.47 o
  -2   1   9     1641.87     1923.44     19.58 o
  -1   1   9      210.67      228.28      7.33 o
   0   1   9     1580.23     1754.68     20.26 o
   1   1   9     8979.81     9036.34     58.95 o
   2   1   9     3253.24     3000.25     32.56 o
   3   1   9     2773.75     2573.66     30.78 o
   4   1   9      549.05      503.96     16.50 o
   5   1   9     3144.20     3119.50     39.04 o
   6   1   9       63.35       71.01     10.29 o
   7   1   9       22.00       16.16      8.78 o
   8   1   9       90.36      114.46     13.29 o
   9   1   9      111.67      113.97     14.22 o
 -12   2   9      228.21      266.41     21.17 o
 -11   2   9       89.49       75.48     10.29 o
 -10   2   9      546.22      512.49     18.43 o
  -9   2   9       25.39       43.38      7.16 o
  -8   2   9      331.50      331.73     10.90 o
  -7   2   9        7.74        6.30      4.68 o
  -6   2   9     1600.75     1521.56     34.99 o
  -5   2   9     3573.48     3396.42     81.21 o
  -4   2   9      208.80      195.58     15.41 o
  -3   2   9     2340.96     2408.87     28.68 o
  -2   2   9      225.15      282.63      8.55 o
  -1   2   9    23713.95    25254.82    347.02 o
   0   2   9      258.58      179.57      8.18 o
   1   2   9       70.60       59.47     13.26 o
   2   2   9        7.99        7.96      5.29 o
   3   2   9    11163.38    10633.74     73.92 o
   4   2   9        0.46       -1.28      6.69 o
   5   2   9      248.71      273.93     14.47 o
   6   2   9      182.88      164.81     12.46 o
   7   2   9      797.30      807.90     24.18 o
   8   2   9      494.59      473.76     21.17 o
   9   2   9       59.24       42.54     12.20 o
 -12   3   9        7.21        5.56     11.85 o
 -11   3   9      156.69      172.10     13.75 o
 -10   3   9      168.76      163.23     12.43 o
  -9   3   9     1091.37     1095.94     20.58 o
  -8   3   9      773.63      757.98     15.99 o
  -7   3   9      643.40      616.56     13.69 o
  -6   3   9      486.98      488.90     11.23 o
  -5   3   9      159.60      153.57      6.45 o
  -4   3   9      859.14      753.72     11.25 o
  -3   3   9      183.43      235.00      5.47 o
  -2   3   9      546.67      625.78     12.72 o
  -1   3   9      388.64      440.72      8.19 o
   0   3   9     1228.93     1068.79     18.33 o
   1   3   9     1641.17     1577.82     20.89 o
   2   3   9      458.94      397.98     12.64 o
   3   3   9       43.23       52.43      7.88 o
   4   3   9        9.89        5.88      7.18 o
   5   3   9       56.29       62.25      9.77 o
   6   3   9      321.06      284.98     15.41 o
   7   3   9      949.25      953.90     25.99 o
   8   3   9        4.69       -8.12      8.92 o
   9   3   9      133.35      130.53     15.13 o
 -12   4   9       36.86       28.54     13.34 o
 -11   4   9       37.10       52.60     13.54 o
 -10   4   9        4.44        5.97      7.15 o
  -9   4   9       13.57        5.31      5.95 o
  -8   4   9        1.47        1.78      5.59 o
  -7   4   9      650.16      639.97     14.85 o
  -6   4   9      410.75      442.79      9.91 o
  -5   4   9      171.42      136.01      5.68 o
  -4   4   9       98.87       92.36      4.05 o
  -3   4   9     2773.05     2877.46     30.32 o
  -2   4   9     2841.25     2561.87     85.57 o
  -1   4   9     8000.13     8493.08    106.70 o
   0   4   9     3233.91     3400.42     33.23 o
   1   4   9        2.50       -1.13      4.48 o
   2   4   9      507.88      441.99     13.37 o
   3   4   9     1524.28     1472.65     24.15 o
   4   4   9     2956.73     2903.30     45.70 o
   5   4   9       10.44        3.69      7.65 o
   6   4   9      143.64      123.37     11.88 o
   7   4   9      268.03      294.43     16.60 o
   8   4   9       14.68       19.97     10.13 o
   9   4   9       14.52       16.14     10.62 o
 -12   5   9       43.67       54.30     16.40 o
 -11   5   9      125.82      124.28     18.56 o
 -10   5   9       68.75       80.55     11.91 o
  -9   5   9      753.55      795.16     18.06 o
  -8   5   9       28.34       20.97      6.32 o
  -7   5   9      300.10      290.45     11.18 o
  -6   5   9      515.93      498.78     11.13 o
  -5   5   9      125.06      135.35      5.28 o
  -4   5   9      258.83      267.02      5.45 o
  -3   5   9       20.93       27.10      2.99 o
  -2   5   9       35.07       38.34      3.67 o
  -1   5   9      475.59      425.31     15.40 o
   0   5   9      289.84      279.07      8.61 o
   1   5   9     2153.10     2146.03     27.19 o
   2   5   9      813.08      707.79    104.18 o
   3   5   9       71.69       45.72      7.80 o
   4   5   9     1459.03     1348.18     25.25 o
   5   5   9      146.58      133.58     11.49 o
   6   5   9      213.67      250.47     14.61 o
   7   5   9       49.96       36.22     10.15 o
   8   5   9      824.45      831.93     26.38 o
   9   5   9        1.43        6.28     11.24 o
 -11   6   9      228.18      251.22     23.94 o
 -10   6   9       49.31       60.27     12.63 o
  -9   6   9        0.06       -5.32      5.32 o
  -8   6   9        2.69       -5.25      5.25 o
  -7   6   9     1544.06     1572.61     20.02 o
  -6   6   9      764.17      729.85     12.04 o
  -5   6   9       74.89       74.25      4.28 o
  -4   6   9       28.69       34.01      3.62 o
  -3   6   9      183.59      158.87      6.74 o
  -2   6   9       20.73       45.65      3.56 o
  -1   6   9     1456.88     1450.02     26.35 o
   0   6   9       17.33       17.23      4.21 o
   1   6   9      544.82      472.72     12.66 o
   2   6   9       17.08       14.82      5.79 o
   3   6   9      337.97      367.13     13.93 o
   4   6   9     1043.94     1037.24     22.74 o
   5   6   9        0.04       -6.78      7.20 o
   6   6   9      116.86      110.18     11.36 o
   7   6   9       24.43       14.53      9.11 o
   8   6   9       93.97      124.46     13.80 o
   9   6   9        3.71       -5.36     10.90 o
 -11   7   9       61.21       83.35     15.44 o
 -10   7   9       61.91       52.97     12.58 o
  -9   7   9       62.68       56.23      9.44 o
  -8   7   9      118.21      118.14      8.69 o
  -7   7   9      179.52      189.94      9.52 o
  -6   7   9     1645.16     1591.86     22.57 o
  -5   7   9        0.44       -0.48      2.79 o
  -4   7   9      884.53      893.23     15.97 o
  -3   7   9     2992.94     3071.78     49.42 o
  -2   7   9     3787.29     3921.93     57.11 o
  -1   7   9       63.10       71.51      4.15 o
   0   7   9       18.65       29.59      4.59 o
   1   7   9     2552.88     2511.71     26.76 o
   2   7   9      519.06      454.57     14.04 o
   3   7   9      341.71      300.93     13.27 o
   4   7   9     3491.30     3390.56     39.10 o
   5   7   9      342.69      327.47     15.68 o
   6   7   9        0.30       -3.83      7.88 o
   7   7   9       52.49       45.70     10.52 o
   8   7   9      177.17      195.73     15.91 o
   9   7   9        3.54        5.16     11.71 o
 -11   8   9        2.76        2.22     11.63 o
 -10   8   9      290.55      300.93     21.56 o
  -9   8   9        0.02        0.36      8.18 o
  -8   8   9       57.58       44.17      9.46 o
  -7   8   9     1199.33     1206.71     23.52 o
  -6   8   9        2.21        2.88      4.58 o
  -5   8   9      970.98     1014.39     14.36 o
  -4   8   9      829.07      870.57     15.73 o
  -3   8   9     6856.02     6855.49     96.83 o
  -2   8   9       97.43      103.26      7.21 o
  -1   8   9     4825.28     4947.87     50.81 o
   0   8   9     1167.04     1182.51     17.67 o
   1   8   9      616.85      625.38     14.74 o
   2   8   9      528.33      516.45     14.75 o
   3   8   9     1744.76     1596.90     25.67 o
   4   8   9        9.32       12.35      7.74 o
   5   8   9     3538.01     3372.75     45.52 o
   6   8   9        6.35       -2.35      8.23 o
   7   8   9        7.26        8.26      9.42 o
   8   8   9       28.73       37.23     11.28 o
   9   8   9      141.31      136.62     16.85 o
 -11   9   9       34.03       45.81     14.49 o
 -10   9   9        3.40        2.44     10.61 o
  -9   9   9      581.30      563.72     22.78 o
  -8   9   9      682.88      588.61     24.52 o
  -7   9   9      330.36      324.17     15.27 o
  -6   9   9     1286.33     1206.28     15.77 o
  -5   9   9     3307.75     3339.13     48.52 o
  -4   9   9      152.81      137.46      7.91 o
  -3   9   9      183.10      187.79      8.70 o
  -2   9   9     4015.05     3866.58     56.78 o
  -1   9   9     1502.28     1584.88     20.15 o
   0   9   9      300.22      317.59      9.34 o
   1   9   9       83.71       63.72      6.92 o
   2   9   9       16.67       25.04      6.64 o
   3   9   9      554.30      425.06     64.39 o
   4   9   9      642.42      624.67     18.58 o
   5   9   9      507.95      558.41     18.87 o
   6   9   9       52.12       76.29     11.12 o
   7   9   9      719.08      709.83     23.80 o
   8   9   9      334.43      364.98     21.58 o
   9   9   9      191.77      198.97     21.35 o
 -11  10   9      286.21      311.09     34.19 o
 -10  10   9      652.71      604.38     28.71 o
  -9  10   9       84.71       72.48     12.09 o
  -8  10   9       44.42       37.27     10.89 o
  -7  10   9     1108.33     1047.09     30.25 o
  -6  10   9      710.16      667.10     16.71 o
  -5  10   9     1819.33     1736.54     24.51 o
  -4  10   9     1250.51     1222.80     25.30 o
  -3  10   9     2950.97     3053.80     59.53 o
  -2  10   9      387.20      404.19      8.85 o
  -1  10   9      206.75      233.97      5.86 o
   0  10   9     1552.88     1526.52     34.56 o
   1  10   9        4.43       10.85      5.63 o
   2  10   9       94.35       93.75      8.65 o
   3  10   9       25.85       19.70      6.76 o
   4  10   9      353.24      355.24     15.45 o
   5  10   9      284.57      260.27     14.49 o
   6  10   9      374.56      414.28     18.45 o
   7  10   9       95.63       88.42     12.36 o
   8  10   9       53.21       68.32     12.78 o
 -11  11   9      158.51      184.49     29.19 o
 -10  11   9       90.60       96.19     16.30 o
  -9  11   9      664.34      634.35     25.03 o
  -8  11   9      112.13       94.15     13.82 o
  -7  11   9      125.68      130.62     14.30 o
  -6  11   9     1667.84     1453.93     34.33 o
  -5  11   9       12.35       11.12      8.30 o
  -4  11   9      229.83      273.62      8.65 o
  -3  11   9      111.38      109.40      7.17 o
  -2  11   9       60.09       47.86      6.30 o
  -1  11   9        2.03       -0.54      2.84 o
   0  11   9      366.30      359.84     10.23 o
   1  11   9      506.47      472.86     15.25 o
   2  11   9      375.58      356.06     13.61 o
   3  11   9       11.76        4.23      6.70 o
   4  11   9      167.61      172.11     12.03 o
   5  11   9       18.88       26.45      8.95 o
   6  11   9        9.52       -0.12      8.37 o
   7  11   9      124.40      104.28     12.69 o
   8  11   9      107.48       93.85     14.85 o
 -10  12   9      495.84      459.49     26.32 o
  -9  12   9       93.80       89.46     13.34 o
  -8  12   9       45.49       39.62     11.90 o
  -7  12   9      362.11      312.55     19.19 o
  -6  12   9      127.99       84.81     12.23 o
  -5  12   9       29.81       36.20      9.90 o
  -4  12   9       46.02       38.21      9.60 o
  -3  12   9       68.18       78.73      8.17 o
  -2  12   9     3334.19     3252.65     60.75 o
  -1  12   9       11.53        6.27      3.16 o
   0  12   9     3279.46     3270.10     66.60 o
   1  12   9       80.16       72.00      7.59 o
   2  12   9      629.48      595.55     16.93 o
   3  12   9      400.28      410.45     15.48 o
   4  12   9     1594.16     1547.62     28.28 o
   5  12   9        0.27        0.05      7.77 o
   6  12   9       85.93      116.82     12.47 o
   7  12   9       13.43       21.69     10.19 o
   8  12   9       18.20       10.85     12.97 o
 -10  13   9       39.01       26.41     14.76 o
  -9  13   9      481.03      488.71     23.06 o
  -8  13   9        1.36       -1.57      9.46 o
  -7  13   9       53.86       32.84     10.80 o
  -6  13   9      227.09      206.88     16.22 o
  -5  13   9      190.12      154.76     14.11 o
  -4  13   9      193.05      178.62     14.52 o
  -3  13   9      429.16      398.23     17.82 o
  -2  13   9     4253.45     4146.82     75.21 o
  -1  13   9      263.44      263.75      7.57 o
   0  13   9      198.07      194.71      7.90 o
   1  13   9     1810.73     1697.20     31.38 o
   2  13   9     7763.72     7399.64    112.10 o
   3  13   9        0.27       -3.33      6.59 o
   4  13   9      497.90      428.85     16.98 o
   5  13   9       21.20       22.41      8.99 o
   6  13   9      370.19      387.54     18.54 o
   7  13   9      145.37      131.35     15.78 o
   8  13   9        4.36       -8.91     11.49 o
 -10  14   9      111.75      150.58     21.38 o
  -9  14   9       68.93       79.53     13.55 o
  -8  14   9       28.38       35.32     12.36 o
  -7  14   9      265.13      236.80     18.51 o
  -6  14   9      251.49      259.26     18.16 o
  -5  14   9     1562.80     1486.17     35.66 o
  -4  14   9        0.58       -1.24      7.99 o
  -3  14   9      275.65      292.16     17.18 o
  -2  14   9      812.43      752.45     19.07 o
  -1  14   9       18.63       19.61      5.10 o
   0  14   9      247.25      251.00     10.50 o
   1  14   9        9.03       -3.78      5.52 o
   2  14   9        7.89       10.41      6.49 o
   3  14   9       26.43       29.70      7.38 o
   4  14   9        6.31        8.25      7.17 o
   5  14   9       84.67       85.33     11.34 o
   6  14   9       21.09       22.59      9.66 o
   7  14   9        4.27        6.27     11.32 o
   8  14   9      246.01      224.69     21.84 o
 -10  15   9      159.25      149.57     22.13 o
  -9  15   9       17.76       16.97     10.99 o
  -8  15   9       68.14       87.69     14.83 o
  -7  15   9      272.74      213.15     18.22 o
  -6  15   9        0.60        7.05      9.47 o
  -5  15   9      589.08      545.36     24.61 o
  -4  15   9      127.51      122.28     13.39 o
  -3  15   9     2740.12     2539.65     44.02 o
  -2  15   9     1643.14     1630.44     27.64 o
  -1  15   9     1105.69     1113.95     24.37 o
   0  15   9      935.29      988.24     18.63 o
   1  15   9      207.02      202.76     10.52 o
   2  15   9     1776.49     1743.48     42.28 o
   3  15   9      423.54      421.97     15.05 o
   4  15   9       99.49       79.95     13.15 o
   5  15   9       10.63       -2.84      8.12 o
   6  15   9       13.75       13.13     10.47 o
   7  15   9      443.03      451.60     23.64 o
  -9  16   9      313.34      352.55     28.34 o
  -8  16   9        7.60       14.19     11.80 o
  -7  16   9      248.34      276.98     20.37 o
  -6  16   9        8.41       15.40     10.52 o
  -5  16   9      201.28      230.20     17.47 o
  -4  16   9      224.06      183.09     15.75 o
  -3  16   9      781.03      759.46     26.24 o
  -2  16   9      244.09      237.91     16.59 o
  -1  16   9      750.72      763.38     20.91 o
   0  16   9        3.14        2.27      5.30 o
   1  16   9      100.91      105.16      8.64 o
   2  16   9        5.59        4.90      6.50 o
   3  16   9       66.35       80.68      9.27 o
   4  16   9       16.38       21.98      8.07 o
   5  16   9      498.98      494.20     19.70 o
   6  16   9      242.63      247.26     18.48 o
   7  16   9      239.37      272.07     22.57 o
  -9  17   9        0.20       -3.95     12.58 o
  -8  17   9       35.62       23.79     12.73 o
  -7  17   9       21.64       37.84     12.79 o
  -6  17   9        6.53       11.75     10.55 o
  -5  17   9      538.58      517.54     24.25 o
  -4  17   9       33.30       30.87     11.23 o
  -3  17   9       29.95       23.70      9.98 o
  -2  17   9       35.39       27.88     10.12 o
  -1  17   9      212.46      211.62     16.16 o
   0  17   9       55.55       61.52      9.82 o
   1  17   9      380.16      368.38     13.46 o
   2  17   9       43.46       44.23      8.69 o
   3  17   9      457.45      499.38     16.62 o
   4  17   9      265.33      257.95     13.90 o
   5  17   9       23.88       37.37     11.02 o
   6  17   9      118.75      102.10     14.43 o
   7  17   9       13.18        5.30     12.76 o
  -8  18   9       45.61       57.11     13.06 o
  -7  18   9       43.61       45.51     13.52 o
  -6  18   9      340.64      322.53     21.80 o
  -5  18   9     2947.06     2660.78     60.67 o
  -4  18   9      115.36      131.41     15.16 o
  -3  18   9      406.62      384.17     20.73 o
  -2  18   9       16.09        9.87      9.67 o
  -1  18   9     4248.40     4120.40     58.15 o
   0  18   9      447.48      460.35     18.20 o
   1  18   9       22.06       28.24      8.99 o
   2  18   9      151.36      144.29     10.69 o
   3  18   9      632.74      652.44     20.44 o
   4  18   9        4.42        8.32      8.48 o
   5  18   9       56.67       58.05     12.26 o
   6  18   9        1.88       -4.49     10.43 o
  -8  19   9       16.87       36.09     16.28 o
  -7  19   9      563.77      530.19     27.83 o
  -6  19   9       13.02       15.63     11.54 o
  -5  19   9       69.81       54.65     13.43 o
  -4  19   9      661.00      657.16     27.27 o
  -3  19   9      397.75      361.47     21.28 o
  -2  19   9       16.48        3.69      9.69 o
  -1  19   9       12.87       34.98     10.86 o
   0  19   9        4.28       -0.93      9.16 o
   1  19   9       18.31       18.17      8.88 o
   2  19   9      985.38     1002.35     32.01 o
   3  19   9       18.80        5.80      7.23 o
   4  19   9       66.71       71.69     11.15 o
   5  19   9       40.79       28.60      8.71 o
   6  19   9       72.86       56.74     13.81 o
  -7  20   9      254.11      262.68     22.26 o
  -6  20   9       99.92      117.58     16.36 o
  -5  20   9      358.36      421.68     24.22 o
  -4  20   9      144.06      180.05     17.57 o
  -3  20   9       18.11       12.02     10.72 o
  -2  20   9      942.05      874.05     30.10 o
  -1  20   9      148.05      169.07     16.13 o
   0  20   9      206.78      187.06     16.50 o
   1  20   9        1.91        1.08      9.39 o
   2  20   9      217.51      220.37     18.13 o
   3  20   9       16.63       23.98     11.51 o
   4  20   9      214.50      227.99     23.23 o
   5  20   9       42.34       21.75      9.27 o
  -7  21   9      148.03      143.32     21.45 o
  -6  21   9      295.04      300.53     22.55 o
  -5  21   9        0.13       -8.54     10.20 o
  -4  21   9      115.81       99.29     15.23 o
  -3  21   9        6.70       10.63     10.22 o
  -2  21   9       66.03       48.03     12.44 o
  -1  21   9       23.54       16.87     10.46 o
   0  21   9       88.79      125.24     15.15 o
   1  21   9       31.79       26.78     11.29 o
   2  21   9        1.11       -5.67     11.21 o
   3  21   9       24.61       30.78     14.23 o
   4  21   9      138.60       99.47     16.06 o
  -6  22   9      158.51      185.52     19.99 o
  -5  22   9      153.47      169.89     18.91 o
  -4  22   9       37.13       22.13     12.51 o
  -3  22   9       42.93       45.45     13.19 o
  -2  22   9        1.77       -6.87      9.94 o
  -1  22   9      281.97      337.15     21.62 o
   0  22   9       55.70       78.07     13.90 o
   1  22   9       25.66       41.33     14.64 o
   2  22   9       13.92       -5.33     11.92 o
   3  22   9       56.19       53.75     16.23 o
   4  22   9       27.83       12.88     14.65 o
  -5  23   9       14.47        9.59     12.60 o
  -4  23   9       44.94       44.25     14.17 o
  -3  23   9      173.97      189.98     19.38 o
  -2  23   9      562.07      530.93     26.64 o
  -1  23   9       52.84       49.63     13.47 o
   0  23   9      243.08      219.26     22.31 o
   1  23   9      284.26      306.97     25.94 o
   2  23   9       29.44       26.37     14.94 o
   3  23   9       61.55       85.19     18.49 o
  -4  24   9       10.84       12.52     12.80 o
  -3  24   9       30.77       30.20     13.37 o
  -2  24   9       34.66       40.16     13.71 o
  -1  24   9      529.47      566.15     32.72 o
   0  24   9       10.77        4.23     13.08 o
   1  24   9      345.82      390.00     28.77 o
   2  24   9        1.22       -5.81     13.65 o
  -2  25   9      122.66      107.83     20.58 o
  -1  25   9       90.36      106.16     19.71 o
   0  25   9       73.76       80.46     17.76 o
 -12   0  10     1868.45     2091.36     94.69 o
 -10   0  10      991.78      862.52     71.71 o
  -8   0  10       17.64       18.12      8.02 o
  -6   0  10     2767.29     2677.98     37.74 o
  -4   0  10      580.05      766.61     17.00 o
  -2   0  10     8219.47     8627.04    183.31 o
   0   0  10    18040.14    17319.80    177.51 o
   2   0  10        6.55       -0.86      7.72 o
   4   0  10       34.35       29.02     12.42 o
   6   0  10        0.89        3.43     11.36 o
   8   0  10      511.79      468.11     35.83 o
 -12   1  10       65.47       80.77     15.34 o
 -11   1  10      524.40      606.46     19.72 o
 -10   1  10        4.14       -7.02      7.02 o
  -9   1  10      134.65      123.37      7.91 o
  -8   1  10      637.80      510.38     53.40 o
  -7   1  10     2663.61     2599.04     35.35 o
  -6   1  10       35.32       41.56      5.32 o
  -5   1  10     1660.14     1648.03     18.15 o
  -4   1  10       48.42       54.71      4.39 o
  -3   1  10      177.43      184.29      6.38 o
  -2   1  10     1766.24     1822.93     18.08 o
  -1   1  10      219.66      197.06      8.56 o
   0   1  10      402.09      411.06     11.81 o
   1   1  10     2296.26     2257.56     25.79 o
   2   1  10       30.07       22.95      6.37 o
   3   1  10      204.84      199.16     11.41 o
   4   1  10       11.17        9.04      7.80 o
   5   1  10       16.62       14.59      8.15 o
   6   1  10     1172.66     1187.64     27.45 o
   7   1  10      161.55      167.59     14.26 o
   8   1  10        9.65       32.08     10.86 o
   9   1  10      154.28      156.67     17.42 o
 -12   2  10      155.28      132.75     19.92 o
 -11   2  10      103.45      118.06     12.27 o
 -10   2  10      109.01      121.19     11.49 o
  -9   2  10       12.44       10.11      5.97 o
  -8   2  10        0.24       -1.80      5.37 o
  -7   2  10       59.46       63.77      6.35 o
  -6   2  10      104.17       88.00      7.03 o
  -5   2  10     1970.22     2049.61     24.03 o
  -4   2  10      229.07      219.05      9.45 o
  -3   2  10     2442.36     2665.42     29.93 o
  -2   2  10      493.02      480.07     15.48 o
  -1   2  10     3985.90     3741.76     56.26 o
   0   2  10     2632.83     2386.59     24.78 o
   1   2  10      182.15      166.30     23.62 o
   2   2  10       43.62       41.07      6.90 o
   3   2  10     1667.05     1560.03     25.57 o
   4   2  10     5265.07     5085.50     47.51 o
   5   2  10       44.11       35.69      8.85 o
   6   2  10        0.08       -7.54      7.54 o
   7   2  10      102.03       89.93     12.33 o
   8   2  10      671.61      695.89     25.09 o
   9   2  10       21.07        6.88     11.63 o
 -12   3  10        4.43       -7.16     11.03 o
 -11   3  10      141.07      168.14     16.76 o
 -10   3  10       29.12       23.71      7.87 o
  -9   3  10      103.65       88.62      8.86 o
  -8   3  10      237.93      238.19     10.41 o
  -7   3  10     2636.19     2583.43     23.97 o
  -6   3  10        0.20       -2.40      3.88 o
  -5   3  10      330.23      364.81      8.62 o
  -4   3  10     3201.20     3283.81     32.85 o
  -3   3  10     1595.93     1550.20     43.07 o
  -2   3  10       84.34      108.44      5.10 o
  -1   3  10      235.29      214.52      7.15 o
   0   3  10      340.36      318.82     10.47 o
   1   3  10        1.05        4.48      5.13 o
   2   3  10      505.43      488.80     14.52 o
   3   3  10     1167.58     1242.46     23.03 o
   4   3  10      952.72      905.55     21.91 o
   5   3  10      507.53      506.24     18.26 o
   6   3  10      266.31      273.78     15.59 o
   7   3  10      414.28      460.08     20.09 o
   8   3  10      245.33      234.19     17.00 o
   9   3  10       15.13       13.92     12.02 o
 -12   4  10      117.04      109.23     16.62 o
 -11   4  10      902.74      966.91     38.26 o
 -10   4  10       15.60       24.38      8.55 o
  -9   4  10      129.66      131.93      9.99 o
  -8   4  10       75.94       85.27      8.18 o
  -7   4  10       64.42       62.78      6.90 o
  -6   4  10      225.60      209.40      7.71 o
  -5   4  10     1373.65     1502.95     18.05 o
  -4   4  10      402.03      431.18      8.38 o
  -3   4  10     2191.14     2126.61     27.42 o
  -2   4  10      239.12      270.40      9.02 o
  -1   4  10     1973.80     2039.45     22.87 o
   0   4  10        7.27        6.26      4.69 o
   1   4  10       65.83       84.35      7.45 o
   2   4  10      606.94      594.82     31.07 o
   3   4  10     1884.00     1688.73     26.57 o
   4   4  10     1220.44     1133.70     23.97 o
   5   4  10       21.45       15.41      8.28 o
   6   4  10       45.39       40.20      9.36 o
   7   4  10      117.93      112.30     13.05 o
   8   4  10       56.78       66.95     12.19 o
   9   4  10      246.56      268.48     20.72 o
 -11   5  10      136.30      157.96     20.60 o
 -10   5  10       78.18       60.14     12.83 o
  -9   5  10      936.74      962.98     20.64 o
  -8   5  10       49.62       38.70      6.51 o
  -7   5  10      260.79      251.37     10.83 o
  -6   5  10     1233.18     1249.40     17.27 o
  -5   5  10     2189.21     2277.07     31.44 o
  -4   5  10     2872.63     2955.05     31.95 o
  -3   5  10       50.68       40.40      3.64 o
  -2   5  10     1041.43     1062.85     13.32 o
  -1   5  10     3470.82     3696.50     50.46 o
   0   5  10       18.97        8.04      4.74 o
   1   5  10       64.68       69.72      6.95 o
   2   5  10      256.85      207.33     22.52 o
   3   5  10       37.37       32.17      7.91 o
   4   5  10     4861.10     4810.57     56.71 o
   5   5  10      506.27      494.18     18.08 o
   6   5  10       19.21        9.23      8.41 o
   7   5  10       20.24       21.24      9.59 o
   8   5  10      426.61      458.81     21.42 o
   9   5  10      223.30      243.56     21.83 o
 -11   6  10       13.89       19.17     12.11 o
 -10   6  10       56.97       75.34     13.52 o
  -9   6  10       94.93       92.02     11.42 o
  -8   6  10      518.66      525.90     14.80 o
  -7   6  10     3166.21     3100.16     41.96 o
  -6   6  10      555.41      499.70     10.31 o
  -5   6  10       45.67       57.06      3.73 o
  -4   6  10     2934.89     2841.00     31.97 o
  -3   6  10     7845.76     7659.60     82.83 o
  -2   6  10      546.05      521.54      9.25 o
  -1   6  10      536.53      588.20      9.92 o
   0   6  10       26.39       19.97      4.75 o
   1   6  10        0.58        3.61      5.35 o
   2   6  10      418.11      377.51     13.56 o
   3   6  10       44.40       60.45      8.43 o
   4   6  10       18.61       13.30      8.13 o
   5   6  10      794.52      794.35     21.95 o
   6   6  10        5.67        2.80      8.01 o
   7   6  10       80.16       96.06     12.34 o
   8   6  10      503.55      552.92     23.26 o
   9   6  10       26.23       27.76     13.25 o
 -11   7  10       11.10       12.89     12.20 o
 -10   7  10      118.38      134.69     15.73 o
  -9   7  10       97.31      117.52     14.54 o
  -8   7  10      103.81      136.59     10.88 o
  -7   7  10      353.98      343.43     11.55 o
  -6   7  10     1402.24     1431.06     27.88 o
  -5   7  10      130.81      111.14      8.07 o
  -4   7  10      342.44      365.68      9.47 o
  -3   7  10      271.51      282.60      8.78 o
  -2   7  10      646.35      717.40     13.93 o
  -1   7  10      863.92      846.43     10.01 o
   0   7  10      781.87      936.67     13.54 o
   1   7  10      315.13      263.07     10.96 o
   2   7  10      519.73      469.49     14.85 o
   3   7  10      691.16      676.61     18.42 o
   4   7  10     1026.57     1089.51     23.99 o
   5   7  10     1087.05     1126.66     25.79 o
   6   7  10       67.86       75.88     10.93 o
   7   7  10      729.28      683.93     39.98 o
   8   7  10       32.68       38.41     11.58 o
   9   7  10       51.23       54.88     14.35 o
 -11   8  10      255.20      257.70     21.65 o
 -10   8  10      602.81      705.38     26.17 o
  -9   8  10        0.20       -3.72      8.87 o
  -8   8  10     1105.99     1081.86     38.52 o
  -7   8  10      187.65      181.97     10.50 o
  -6   8  10      649.58      707.35     12.71 o
  -5   8  10       66.01       71.11      7.17 o
  -4   8  10     2639.83     2521.42     26.99 o
  -3   8  10      159.98      194.75      7.22 o
  -2   8  10      233.52      218.76     10.30 o
  -1   8  10      192.87      186.16      6.14 o
   0   8  10      786.29      769.11     13.63 o
   1   8  10       82.99       89.28      7.75 o
   2   8  10      278.96      294.19     12.78 o
   3   8  10       52.72       33.58      6.86 o
   4   8  10     3379.42     3346.85     62.20 o
   5   8  10      271.50      267.02     14.94 o
   6   8  10      157.29      179.86     14.29 o
   7   8  10       48.93       42.86     10.90 o
   8   8  10     1222.23     1333.30     62.31 o
 -11   9  10        0.09        1.10     15.48 o
 -10   9  10       41.04       44.25     11.75 o
  -9   9  10      379.26      332.23     21.08 o
  -8   9  10        0.06        3.15      9.38 o
  -7   9  10      165.77      182.69     15.10 o
  -6   9  10     1525.14     1510.09     25.81 o
  -5   9  10      451.73      435.80     12.73 o
  -4   9  10      133.77      119.73      8.03 o
  -3   9  10     1999.19     1928.30     30.60 o
  -2   9  10      662.68      636.70     15.22 o
  -1   9  10     1809.99     1867.90     25.53 o
   0   9  10      117.89      120.25     11.91 o
   1   9  10      960.99      874.85     17.96 o
   2   9  10      623.85      564.97     16.19 o
   3   9  10     4085.21     3569.69    270.10 o
   4   9  10       60.17       71.90      9.74 o
   5   9  10       78.20       57.00     10.04 o
   6   9  10      620.18      606.71     23.77 o
   7   9  10       91.51      108.84     13.24 o
   8   9  10       41.12       53.60     13.76 o
 -11  10  10        0.57        4.94     16.32 o
 -10  10  10        8.93       18.56     10.69 o
  -9  10  10       11.88       29.04     11.68 o
  -8  10  10      231.60      228.12     17.78 o
  -7  10  10      388.08      406.62     20.55 o
  -6  10  10      185.09      159.25     14.29 o
  -5  10  10      372.52      352.57     14.47 o
  -4  10  10       23.71       22.28      5.49 o
  -3  10  10      995.19     1051.92     19.91 o
  -2  10  10     3953.52     3920.70     49.96 o
  -1  10  10      845.61      859.55     12.57 o
   0  10  10      663.77      601.15     12.72 o
   1  10  10     1458.02     1434.51     22.35 o
   2  10  10     1405.29     1424.89     34.25 o
   3  10  10        5.52       -6.31      6.31 o
   4  10  10      407.86      430.40     17.55 o
   5  10  10      763.65      759.04     22.41 o
   6  10  10      351.53      353.32     17.85 o
   7  10  10       11.00       20.41     10.25 o
   8  10  10       11.31       15.09     12.10 o
 -11  11  10      112.51       96.73     32.20 o
 -10  11  10       66.96       80.03     15.22 o
  -9  11  10      187.84      199.82     18.39 o
  -8  11  10      285.84      247.30     18.43 o
  -7  11  10        1.93       -1.16      8.37 o
  -6  11  10       28.66       36.24     10.41 o
  -5  11  10     1136.29     1120.72     26.43 o
  -4  11  10      401.77      397.58     13.63 o
  -3  11  10      153.60      137.13      8.43 o
  -2  11  10      978.68      889.31     21.50 o
  -1  11  10      758.42      773.06     14.51 o
   0  11  10     2016.09     1976.94     27.52 o
   1  11  10      435.67      463.98     14.32 o
   2  11  10      205.15      176.47     11.01 o
   3  11  10      158.06      170.35     11.60 o
   4  11  10        0.92        1.17      7.43 o
   5  11  10      465.32      551.72     20.13 o
   6  11  10       49.52       33.19     10.12 o
   7  11  10       29.99       30.32     10.54 o
   8  11  10        0.12      -10.17     10.17 o
 -10  12  10       36.87       39.66     13.94 o
  -9  12  10      214.12      206.00     18.90 o
  -8  12  10      101.87      127.40     15.33 o
  -7  12  10      370.22      320.43     19.80 o
  -6  12  10       22.75       42.26     10.64 o
  -5  12  10       71.22       80.22     11.75 o
  -4  12  10       21.03       24.52      5.94 o
  -3  12  10       42.64       43.42      7.48 o
  -2  12  10     1181.67     1088.70     19.66 o
  -1  12  10      249.13      250.19      7.75 o
   0  12  10     1005.06      993.17     18.08 o
   1  12  10      294.36      228.06     35.22 o
   2  12  10      156.88      157.83     10.92 o
   3  12  10      345.92      360.17     15.22 o
   4  12  10      312.42      247.77     19.53 o
   5  12  10      358.11      363.92     17.61 o
   6  12  10      243.24      289.78     16.92 o
   7  12  10      327.60      294.73     18.23 o
   8  12  10      105.26       84.33     17.34 o
 -10  13  10       11.10       -1.61     13.66 o
  -9  13  10        1.29       11.45     10.97 o
  -8  13  10      158.86      150.67     16.33 o
  -7  13  10     1165.69     1105.87     38.51 o
  -6  13  10      153.43      119.34     14.07 o
  -5  13  10       64.47       48.62     10.75 o
  -4  13  10      245.63      217.04     15.85 o
  -3  13  10      719.22      662.47     17.36 o
  -2  13  10       97.75      103.89     11.77 o
  -1  13  10     2490.14     2470.72     47.48 o
   0  13  10       74.51       62.07      6.92 o
   1  13  10     1510.42     1516.97     25.09 o
   2  13  10      225.09      260.31     13.06 o
   3  13  10     1141.93     1121.42     26.66 o
   4  13  10        0.13        9.36      5.71 o
   5  13  10      603.15      641.62     21.55 o
   6  13  10      484.54      480.11     20.48 o
   7  13  10      314.58      310.06     20.89 o
 -10  14  10       23.61        6.83     14.12 o
  -9  14  10       85.77       72.81     13.39 o
  -8  14  10       11.85       19.26     11.28 o
  -7  14  10        5.25        9.54     10.18 o
  -6  14  10        0.31        1.09      8.90 o
  -5  14  10      662.37      633.85     25.17 o
  -4  14  10       96.30      100.62     12.67 o
  -3  14  10       26.65       27.58      9.52 o
  -2  14  10       28.56       42.52      8.18 o
  -1  14  10     1618.41     1606.49     41.90 o
   0  14  10     1276.79     1231.17     19.30 o
   1  14  10      415.06      398.33     14.26 o
   2  14  10     1305.94     1321.48     24.91 o
   3  14  10       13.94        3.97      7.61 o
   4  14  10      997.33      947.36     29.09 o
   5  14  10      212.05      227.58     15.23 o
   6  14  10      622.81      619.82     25.62 o
   7  14  10      143.51      130.39     18.06 o
  -9  15  10        4.26        9.04     10.65 o
  -8  15  10        6.29        2.74     10.68 o
  -7  15  10      659.78      576.44     26.70 o
  -6  15  10      355.08      307.86     20.04 o
  -5  15  10      280.34      301.97     19.31 o
  -4  15  10      680.69      615.68     24.39 o
  -3  15  10      214.39      173.73     15.00 o
  -2  15  10       96.23       92.33      9.61 o
  -1  15  10       56.84       58.79      9.53 o
   0  15  10      376.97      340.39     11.74 o
   1  15  10       74.40       88.01      8.73 o
   2  15  10      175.38      211.02     12.14 o
   3  15  10      232.43      205.53     12.98 o
   4  15  10       61.92       57.58     10.07 o
   5  15  10      276.63      267.79     16.10 o
   6  15  10      785.45      828.51     29.65 o
   7  15  10       13.66       15.70     13.87 o
  -9  16  10       95.19      106.40     19.52 o
  -8  16  10       49.04       46.89     13.34 o
  -7  16  10        4.34        3.33     10.41 o
  -6  16  10      247.78      226.33     18.36 o
  -5  16  10        7.82        1.55      9.67 o
  -4  16  10        7.18        9.09      9.15 o
  -3  16  10       39.97       35.71     10.63 o
  -2  16  10      576.15      540.13     23.36 o
  -1  16  10      713.97      731.26     21.07 o
   0  16  10      878.21      816.63     22.70 o
   1  16  10      409.51      444.83     14.31 o
   2  16  10     1096.62     1095.25     25.94 o
   3  16  10      703.94      738.29     21.31 o
   4  16  10      530.87      525.67     19.90 o
   5  16  10       45.20       59.44     11.01 o
   6  16  10       24.30        4.41     10.89 o
  -9  17  10        0.10       -4.35     12.65 o
  -8  17  10      419.49      424.36     25.62 o
  -7  17  10       53.13       61.71     14.23 o
  -6  17  10        0.29       -9.17      9.17 o
  -5  17  10      926.75      868.20     35.09 o
  -4  17  10       30.00       33.43     11.47 o
  -3  17  10       27.06       24.23     10.31 o
  -2  17  10      171.15      174.84     15.90 o
  -1  17  10     1116.80     1065.52     31.05 o
   0  17  10      255.81      228.31     14.71 o
   1  17  10       10.65        7.80      8.56 o
   2  17  10       41.48       60.87      9.33 o
   3  17  10        1.90        4.48      8.04 o
   4  17  10       43.62       61.12     10.38 o
   5  17  10       52.00       24.92     10.23 o
   6  17  10        0.54       -4.84     10.55 o
  -8  18  10      138.97      125.10     20.38 o
  -7  18  10      497.52      477.91     26.78 o
  -6  18  10      571.41      563.10     31.60 o
  -5  18  10       54.08       77.76     14.02 o
  -4  18  10      372.04      329.95     20.99 o
  -3  18  10      926.49      835.79     31.61 o
  -2  18  10      797.33      772.69     27.84 o
  -1  18  10        0.90        5.20      9.73 o
   0  18  10      945.96      903.74     29.47 o
   1  18  10      544.50      518.72     20.52 o
   2  18  10       42.52       45.98     10.64 o
   3  18  10      319.32      378.15     17.15 o
   4  18  10      468.41      488.61     21.97 o
   5  18  10      202.04      155.68     23.30 o
   6  18  10      367.81      359.65     24.53 o
  -8  19  10       31.73       24.18     15.27 o
  -7  19  10       57.90       87.63     16.14 o
  -6  19  10      704.92      680.89     30.23 o
  -5  19  10       94.30       87.89     14.96 o
  -4  19  10      491.34      491.14     24.34 o
  -3  19  10      136.28      105.29     14.73 o
  -2  19  10      303.87      291.45     20.01 o
  -1  19  10      343.98      300.60     19.72 o
   0  19  10        5.09       -3.45      9.26 o
   1  19  10      374.45      354.05     20.78 o
   2  19  10      309.98      306.39     17.63 o
   3  19  10      149.75       90.71     57.77 o
   4  19  10      148.92      140.44     20.15 o
   5  19  10       20.32       16.13     11.20 o
  -7  20  10      162.83      125.33     20.24 o
  -6  20  10        1.18        7.41     12.07 o
  -5  20  10     1502.75     1483.20     41.61 o
  -4  20  10      306.34      309.98     21.79 o
  -3  20  10       99.03       98.12     15.24 o
  -2  20  10      151.52      149.29     16.21 o
  -1  20  10      388.72      396.12     22.28 o
   0  20  10      303.42      308.42     20.17 o
   1  20  10        3.26       -6.02      9.69 o
   2  20  10        0.45        0.88     10.44 o
   3  20  10      373.51      364.92     25.34 o
   4  20  10      151.37      126.10     20.38 o
   5  20  10       12.81       11.35     15.72 o
  -7  21  10      310.62      334.15     33.30 o
  -6  21  10      207.99      254.92     22.08 o
  -5  21  10      240.11      216.63     20.35 o
  -4  21  10       45.99       46.85     13.50 o
  -3  21  10       44.56       33.80     12.43 o
  -2  21  10       71.56       57.44     13.10 o
  -1  21  10        7.53       13.08     10.93 o
   0  21  10       45.44       51.46     12.87 o
   1  21  10       55.20       63.52     13.25 o
   2  21  10       28.56       41.17     15.68 o
   3  21  10        5.95        0.34     13.84 o
   4  21  10        9.26        2.42     11.97 o
  -6  22  10        3.87       -8.26     13.02 o
  -5  22  10       22.24       41.18     13.70 o
  -4  22  10      366.13      411.45     24.99 o
  -3  22  10       23.70       21.18     12.32 o
  -2  22  10      155.15      154.83     17.36 o
  -1  22  10      849.16      914.33     32.47 o
   0  22  10       93.78      106.86     15.44 o
   1  22  10       16.61       37.73     15.35 o
   2  22  10       20.38       26.33     14.65 o
   3  22  10       98.16      111.77     19.10 o
  -5  23  10        9.20        5.72     12.03 o
  -4  23  10       63.75       49.83     14.74 o
  -3  23  10      420.15      503.26     27.25 o
  -2  23  10        8.58       23.29     12.49 o
  -1  23  10      133.54      119.03     19.60 o
   0  23  10       14.22        7.39     13.53 o
   1  23  10      295.63      275.25     25.03 o
   2  23  10       11.08        1.37     13.69 o
  -4  24  10      255.19      251.80     22.08 o
  -3  24  10       21.60       20.78     13.15 o
  -2  24  10       34.29       20.74     12.87 o
  -1  24  10       17.40       33.39     15.48 o
   0  24  10       23.63        3.37     14.01 o
   1  24  10       94.91      107.56     19.95 o
 -11   0  11     1289.34     1343.76     41.77 o
  -9   0  11        4.90       -2.01      8.00 o
  -7   0  11     3694.62     3663.47     43.81 o
  -5   0  11     7188.61     6992.63    102.48 o
  -3   0  11        0.71        7.04      5.20 o
  -1   0  11    21075.73    20358.55    315.72 o
   1   0  11      101.60       90.77     11.43 o
   3   0  11      160.61      138.42     15.21 o
   5   0  11      171.27      199.22     20.06 o
   7   0  11      165.24      179.12     20.75 o
   9   0  11        0.91      -16.36     16.72 o
 -12   1  11      208.94      244.07     29.35 o
 -11   1  11       40.56       42.78     10.12 o
 -10   1  11      266.64      255.33     14.55 o
  -9   1  11      267.64      246.24     27.76 o
  -8   1  11       35.77       40.52      6.37 o
  -7   1  11        0.12        8.63      5.07 o
  -6   1  11       45.16       51.05      5.71 o
  -5   1  11      711.50      825.75     13.66 o
  -4   1  11     2940.14     2926.59     23.22 o
  -3   1  11     1139.42     1155.12     14.67 o
  -2   1  11     2133.62     1969.50     21.72 o
  -1   1  11     4335.18     4461.15     43.88 o
   0   1  11     1621.24     1485.05     20.96 o
   1   1  11       98.41       88.61      7.85 o
   2   1  11      203.25      178.56     10.48 o
   3   1  11     2165.29     2143.37     30.56 o
   4   1  11       41.92       49.06      9.09 o
   5   1  11      111.81      126.60     11.72 o
   6   1  11       19.62       19.44      9.29 o
   7   1  11        1.90        7.52      9.06 o
   8   1  11      507.11      582.43     23.69 o
   9   1  11        1.86       -1.00     12.59 o
 -12   2  11       29.90       31.05     15.34 o
 -11   2  11       35.11       35.21     10.79 o
 -10   2  11      573.13      617.65     17.41 o
  -9   2  11       57.43       61.39      7.10 o
  -8   2  11      267.44      290.32     11.09 o
  -7   2  11     2674.06     2524.03     87.22 o
  -6   2  11     1067.41     1094.40     18.99 o
  -5   2  11        0.22       -0.14      3.20 o
  -4   2  11        1.18        1.46      3.36 o
  -3   2  11     6558.55     6725.82     66.97 o
  -2   2  11     1164.53     1238.07     21.17 o
  -1   2  11       17.85       10.63      4.56 o
   0   2  11      931.38     1005.02     17.61 o
   1   2  11      900.62      725.02     59.00 o
   2   2  11     1001.73      968.47     20.09 o
   3   2  11      868.74      756.39     19.48 o
   4   2  11        4.61       -7.33      7.33 o
   5   2  11      237.47      232.69     14.20 o
   6   2  11        0.23       -2.92      8.25 o
   7   2  11      136.19      140.71     14.12 o
   8   2  11      131.06      129.36     14.51 o
   9   2  11      283.85      271.07     24.06 o
 -11   3  11      121.54      130.86     18.27 o
 -10   3  11       17.64       17.33      7.86 o
  -9   3  11      130.37      117.80      8.96 o
  -8   3  11      382.07      389.79     12.45 o
  -7   3  11      540.93      531.44     12.99 o
  -6   3  11       67.95       52.82      5.29 o
  -5   3  11      918.72      914.75     14.65 o
  -4   3  11      586.59      621.25     26.42 o
  -3   3  11        3.16        2.79      2.52 o
  -2   3  11      277.14      252.41      7.49 o
  -1   3  11      694.01      792.45     14.77 o
   0   3  11     1202.98     1246.39     19.27 o
   1   3  11     1212.79     1200.83     22.13 o
   2   3  11     3061.73     2873.46     34.36 o
   3   3  11      366.85      317.21     14.16 o
   4   3  11       20.62       17.34      8.32 o
   5   3  11      475.43      475.33     18.34 o
   6   3  11       78.45       87.94     11.48 o
   7   3  11      249.31      286.95     17.66 o
   8   3  11      192.21      204.46     16.57 o
   9   3  11        2.06        5.30     13.65 o
 -11   4  11       54.19       61.29     15.91 o
 -10   4  11       15.10       11.34      9.32 o
  -9   4  11      123.75      137.45     10.07 o
  -8   4  11     1924.69     1900.64     25.96 o
  -7   4  11      706.32      705.85     13.29 o
  -6   4  11      428.55      411.90     10.73 o
  -5   4  11       90.62      104.27      5.14 o
  -4   4  11       20.85       22.13      3.38 o
  -3   4  11     1123.58     1163.95     32.80 o
  -2   4  11       42.60       46.93      4.23 o
  -1   4  11     2877.15     3113.75     46.86 o
   0   4  11     1465.01     1332.91     19.99 o
   1   4  11        0.16       11.20      5.87 o
   2   4  11     1069.65     1030.00     23.13 o
   3   4  11     1476.68     1367.06     25.18 o
   4   4  11        0.72       -3.22      7.23 o
   5   4  11      464.20      497.89     18.55 o
   6   4  11      417.24      427.60     18.85 o
   7   4  11       84.37       82.10     12.35 o
   8   4  11      131.78      134.02     14.80 o
   9   4  11        9.20        7.66     12.99 o
 -11   5  11      186.41      208.61     19.13 o
 -10   5  11       82.72       82.09     12.19 o
  -9   5  11       46.06       31.19      9.42 o
  -8   5  11      942.97      965.82     19.08 o
  -7   5  11      638.40      614.40     14.76 o
  -6   5  11      387.85      388.08     10.31 o
  -5   5  11      644.63      682.58      8.97 o
  -4   5  11     1452.01     1487.79     19.60 o
  -3   5  11     1859.24     1864.96     26.36 o
  -2   5  11      509.30      420.07     28.73 o
  -1   5  11      190.76      197.65      7.17 o
   0   5  11     3619.22     3422.98     32.99 o
   1   5  11     2370.34     2310.17     27.84 o
   2   5  11      134.51      153.21     10.42 o
   3   5  11      144.57      145.98     11.06 o
   4   5  11      203.83      192.65     12.62 o
   5   5  11      967.11      971.95     24.58 o
   6   5  11      189.11      180.52     14.44 o
   7   5  11       15.33        4.32      9.17 o
   8   5  11        0.31       -2.96      9.87 o
 -11   6  11      571.82      647.85     28.86 o
 -10   6  11      481.14      533.65     22.63 o
  -9   6  11      575.27      556.84     24.44 o
  -8   6  11       97.29       97.07     10.63 o
  -7   6  11      415.46      401.46     12.39 o
  -6   6  11      111.71      108.60      6.47 o
  -5   6  11      689.59      653.14     11.19 o
  -4   6  11      291.23      285.88      6.76 o
  -3   6  11      836.23      888.83     15.68 o
  -2   6  11      385.49      377.63     11.05 o
  -1   6  11      468.75      472.65     11.59 o
   0   6  11       88.20       85.27      7.35 o
   1   6  11       24.28       12.55      6.09 o
   2   6  11     5079.68     4892.19     43.03 o
   3   6  11      127.87      125.98     10.61 o
   4   6  11       25.11       21.22      8.33 o
   5   6  11       82.53       81.74     10.69 o
   6   6  11      865.55      946.39     28.22 o
   7   6  11       25.91       29.86     10.78 o
   8   6  11       67.20       66.97     13.98 o
 -11   7  11       11.78       27.33     15.77 o
 -10   7  11       13.56       18.51     10.11 o
  -9   7  11      543.74      563.41     24.87 o
  -8   7  11       80.40       72.87      8.71 o
  -7   7  11        3.56        7.55      7.08 o
  -6   7  11      649.78      619.91     12.31 o
  -5   7  11        2.72        3.65      4.33 o
  -4   7  11     5161.94     5270.46     80.63 o
  -3   7  11     1957.03     1989.90     28.59 o
  -2   7  11     1859.94     1908.88     45.19 o
  -1   7  11      115.65       88.55      8.88 o
   0   7  11       19.46       37.40      6.35 o
   1   7  11       50.02       26.24      6.66 o
   2   7  11        1.61        7.92      6.73 o
   3   7  11      122.92      115.69     10.31 o
   4   7  11        5.30       -2.14      7.25 o
   5   7  11     1141.01     1193.84     29.45 o
   6   7  11      615.23      638.16     22.10 o
   7   7  11       38.50       44.24     11.40 o
   8   7  11       80.03       92.04     15.18 o
 -11   8  11       69.20       74.00     17.33 o
 -10   8  11       14.60       18.36     10.05 o
  -9   8  11        0.63       -3.37      9.17 o
  -8   8  11       24.62       24.93     10.66 o
  -7   8  11     1140.54     1149.12     25.08 o
  -6   8  11      284.01      246.83     13.05 o
  -5   8  11     1311.50     1264.77     33.64 o
  -4   8  11       51.67       50.32      6.99 o
  -3   8  11      131.01      112.48      6.88 o
  -2   8  11      717.71      779.82     14.25 o
  -1   8  11     7885.46     7906.38    138.43 o
   0   8  11      774.20      815.38     16.39 o
   1   8  11     2008.05     1979.49     30.32 o
   2   8  11       72.23       71.16      8.66 o
   3   8  11      746.20      736.93     22.03 o
   4   8  11      255.94      265.28     14.26 o
   5   8  11        1.42        2.47      8.36 o
   6   8  11      105.54      114.30     12.97 o
   7   8  11      253.39      222.78     16.28 o
   8   8  11       10.30       26.80     12.72 o
 -11   9  11        1.86       -6.61     12.82 o
 -10   9  11        9.37       13.30     10.27 o
  -9   9  11       51.15       60.54     12.97 o
  -8   9  11       99.93       85.77     13.08 o
  -7   9  11      973.91      882.57     28.10 o
  -6   9  11      139.93      150.24     11.02 o
  -5   9  11      627.87      603.91     17.51 o
  -4   9  11     4827.69     4556.38     78.13 o
  -3   9  11     2159.31     2080.87     37.48 o
  -2   9  11     1686.34     1570.82     35.81 o
  -1   9  11       59.27       56.51      4.56 o
   0   9  11     1121.41      990.74     54.19 o
   1   9  11      403.59      420.11     13.96 o
   2   9  11     1440.95     1356.34     26.13 o
   3   9  11      848.51      853.48     21.12 o
   4   9  11      206.95      205.02     13.39 o
   5   9  11     1060.26     1077.24     26.35 o
   6   9  11      521.02      533.40     21.15 o
   7   9  11      311.03      313.75     18.42 o
   8   9  11      278.61      272.17     22.74 o
 -11  10  11      521.44      507.10     32.61 o
 -10  10  11       89.20      100.61     14.14 o
  -9  10  11      766.50      754.80     29.93 o
  -8  10  11      455.09      444.79     22.91 o
  -7  10  11     1804.66     1840.53     52.69 o
  -6  10  11      421.00      379.26     19.54 o
  -5  10  11        0.04        0.12      5.81 o
  -4  10  11      451.77      433.97     15.17 o
  -3  10  11      362.67      371.95     12.87 o
  -2  10  11        0.26        7.06      5.98 o
  -1  10  11      647.91      648.79      9.61 o
   0  10  11     1516.92     1387.54     62.08 o
   1  10  11       77.82       72.15      8.29 o
   2  10  11       32.00       37.27      7.97 o
   3  10  11      232.48      236.01     13.14 o
   4  10  11     1502.96     1481.46     28.85 o
   5  10  11      177.36      177.04     13.94 o
   6  10  11        4.66        8.58      9.19 o
   7  10  11        8.58        7.08      9.55 o
   8  10  11       70.70       89.92     15.15 o
 -10  11  11       18.20       22.28     11.12 o
  -9  11  11      115.89      109.34     15.58 o
  -8  11  11      322.98      346.29     21.51 o
  -7  11  11      385.30      382.50     21.39 o
  -6  11  11       16.26       21.29      9.39 o
  -5  11  11      485.63      492.33     18.86 o
  -4  11  11     1025.56      990.26     21.95 o
  -3  11  11       22.12       20.54      6.20 o
  -2  11  11     1162.80     1069.87     20.42 o
  -1  11  11       97.27      103.92      6.58 o
   0  11  11     3130.06     3087.72     45.18 o
   1  11  11      310.80      293.76     12.80 o
   2  11  11        0.12       -3.11      6.51 o
   3  11  11      615.88      666.59     19.40 o
   4  11  11       21.81       16.72      8.19 o
   5  11  11       28.78       22.85      9.51 o
   6  11  11      181.34      190.70     14.85 o
   7  11  11       71.70       68.09     12.51 o
 -10  12  11       21.39        8.04     13.60 o
  -9  12  11       17.48       16.25     11.25 o
  -8  12  11     1001.77      912.90     34.29 o
  -7  12  11      566.21      547.48     24.83 o
  -6  12  11       34.13       22.47     10.17 o
  -5  12  11      323.31      340.51     18.74 o
  -4  12  11        1.57       -3.04      5.59 o
  -3  12  11      905.51      959.53     21.57 o
  -2  12  11        0.30        4.80      7.12 o
  -1  12  11      435.29      433.96     13.18 o
   0  12  11     6077.54     6058.12    117.10 o
   1  12  11      410.79      397.37     19.90 o
   2  12  11      293.93      297.32     13.99 o
   3  12  11      106.87      120.24     11.78 o
   4  12  11       33.82       16.39      7.61 o
   5  12  11      373.46      317.56     16.93 o
   6  12  11       63.76       60.10     11.26 o
   7  12  11       85.30       72.90     13.89 o
 -10  13  11        3.56       19.99     14.90 o
  -9  13  11      122.71      118.65     16.32 o
  -8  13  11        4.94        5.64     10.00 o
  -7  13  11        1.05        8.92     10.24 o
  -6  13  11       13.50       -0.66      8.65 o
  -5  13  11      236.00      227.34     16.73 o
  -4  13  11      140.85      127.80     13.54 o
  -3  13  11        7.93       11.31      6.58 o
  -2  13  11     2105.87     2102.44     32.38 o
  -1  13  11      391.71      369.21     15.96 o
   0  13  11       94.56      103.55      7.89 o
   1  13  11       28.43       29.15      6.50 o
   2  13  11     2689.58     2657.39     60.71 o
   3  13  11      327.50      325.41     15.36 o
   4  13  11      282.31      317.79     16.06 o
   5  13  11       23.02       28.46      9.83 o
   6  13  11       75.95       84.42     12.61 o
   7  13  11        2.52        7.79     12.94 o
 -10  14  11      271.69      248.28     26.17 o
  -9  14  11       19.32       18.76     12.50 o
  -8  14  11       58.61       27.43     11.60 o
  -7  14  11      369.92      355.20     21.94 o
  -6  14  11      480.44      402.33     21.77 o
  -5  14  11        5.87        0.81      8.72 o
  -4  14  11       96.93      100.20     13.34 o
  -3  14  11     1245.41     1214.61     31.81 o
  -2  14  11      346.76      383.93     15.90 o
  -1  14  11       30.20       43.18      8.93 o
   0  14  11       74.62       65.30      8.15 o
   1  14  11      340.99      312.42     13.37 o
   2  14  11      226.32      215.34     12.63 o
   3  14  11        4.64        1.44      7.83 o
   4  14  11        3.90        1.10      8.22 o
   5  14  11     1179.42     1282.22     32.39 o
   6  14  11       82.74       88.28     12.98 o
   7  14  11       59.38       60.64     15.59 o
  -9  15  11      169.37      146.06     20.89 o
  -8  15  11      226.26      229.55     19.91 o
  -7  15  11       16.42       16.50     11.05 o
  -6  15  11       94.69      113.32     14.72 o
  -5  15  11      260.86      256.21     18.35 o
  -4  15  11       43.19       55.72     11.75 o
  -3  15  11       72.84       59.57     11.58 o
  -2  15  11     1662.07     1564.52     29.00 o
  -1  15  11      388.99      380.84     16.52 o
   0  15  11       77.67       85.23     10.67 o
   1  15  11      585.33      558.55     19.11 o
   2  15  11      140.05      146.36     11.36 o
   3  15  11      119.02      126.13     11.92 o
   4  15  11       13.31        0.32      8.25 o
   5  15  11       55.34       36.19     10.11 o
   6  15  11       17.11       21.01     12.16 o
  -9  16  11       74.37       96.80     19.10 o
  -8  16  11       94.20       73.32     14.96 o
  -7  16  11      822.18      805.90     31.49 o
  -6  16  11       56.40       59.46     13.49 o
  -5  16  11      914.62      830.25     29.77 o
  -4  16  11      240.71      192.07     16.72 o
  -3  16  11      878.34      791.19     27.72 o
  -2  16  11        0.31        4.29      9.39 o
  -1  16  11     1949.77     1814.82     32.73 o
   0  16  11      349.10      300.57     16.20 o
   1  16  11       45.81       33.34      9.76 o
   2  16  11       92.06       65.94     15.01 o
   3  16  11       62.57       55.33     10.12 o
   4  16  11      108.30      121.28     12.41 o
   5  16  11        8.33       11.32      8.04 o
   6  16  11       10.95        5.51     11.41 o
  -9  17  11       81.28       74.69     21.23 o
  -8  17  11      356.81      380.94     25.03 o
  -7  17  11      168.00      185.69     18.58 o
  -6  17  11        9.67       15.52     11.23 o
  -5  17  11      181.14      190.37     17.88 o
  -4  17  11       57.15       57.54     12.31 o
  -3  17  11      904.17      883.06     29.78 o
  -2  17  11      343.73      307.16     19.39 o
  -1  17  11      971.04      911.33     29.61 o
   0  17  11       48.06       52.01     10.42 o
   1  17  11      683.79      694.06     23.13 o
   2  17  11       44.58       55.15     12.72 o
   3  17  11      387.24      349.98     18.77 o
   4  17  11      416.42      442.43     19.14 o
   5  17  11       24.36       23.03     11.36 o
   6  17  11        2.96       -3.93     12.25 o
  -8  18  11        0.13        1.66     13.33 o
  -7  18  11       32.13       42.98     13.60 o
  -6  18  11      106.42      128.45     16.60 o
  -5  18  11      546.79      502.60     25.43 o
  -4  18  11       45.33       44.57     12.42 o
  -3  18  11      616.18      556.26     25.29 o
  -2  18  11      362.97      352.95     20.87 o
  -1  18  11     1643.53     1548.98     38.58 o
   0  18  11      258.56      241.63     18.39 o
   1  18  11      257.77      269.84     16.75 o
   2  18  11      247.95      214.16     16.12 o
   3  18  11      472.88      540.23     25.61 o
   4  18  11       62.78       55.04     17.09 o
   5  18  11      141.75      154.97     20.75 o
  -8  19  11       13.76        7.77     13.99 o
  -7  19  11       28.08       16.50     12.22 o
  -6  19  11      135.40      140.23     17.61 o
  -5  19  11      309.15      316.33     22.00 o
  -4  19  11       57.82       56.82     13.55 o
  -3  19  11        2.07       -0.38     10.23 o
  -2  19  11     1383.11     1262.17     36.21 o
  -1  19  11       33.14       39.18     12.46 o
   0  19  11        1.64       -4.67      9.55 o
   1  19  11       98.63      105.79     14.75 o
   2  19  11      328.36      343.55     19.24 o
   3  19  11       68.54       55.53     15.02 o
   4  19  11       91.39       87.74     18.79 o
   5  19  11      328.13      345.30     37.41 o
  -7  20  11        8.15       16.01     14.97 o
  -6  20  11     1081.48     1011.04     36.97 o
  -5  20  11      128.72      138.35     19.08 o
  -4  20  11        5.07        8.28     10.68 o
  -3  20  11      362.25      359.14     22.54 o
  -2  20  11      525.56      549.87     25.89 o
  -1  20  11        2.40        2.93     10.54 o
   0  20  11      485.49      520.10     25.17 o
   1  20  11      145.75      147.60     16.51 o
   2  20  11       45.90       46.01     12.83 o
   3  20  11        8.25        0.58     13.49 o
   4  20  11        4.62       -1.67     14.35 o
  -6  21  11      372.50      386.62     25.52 o
  -5  21  11      105.62      108.97     16.89 o
  -4  21  11      526.97      465.38     25.88 o
  -3  21  11       71.96       99.20     15.40 o
  -2  21  11       24.47       36.28     12.50 o
  -1  21  11      112.03      110.38     15.54 o
   0  21  11       35.66       40.51     12.79 o
   1  21  11        8.27       22.07     11.46 o
   2  21  11       44.70       30.74     15.56 o
   3  21  11      242.60      238.42     24.40 o
  -5  22  11       43.20       48.02     14.54 o
  -4  22  11       25.25       32.11     13.47 o
  -3  22  11        9.85       23.38     12.59 o
  -2  22  11       10.14       13.59     12.02 o
  -1  22  11        3.11       14.75     13.79 o
   0  22  11       81.93       64.34     14.07 o
   1  22  11      348.28      364.81     28.14 o
   2  22  11      122.68      150.58     21.62 o
   3  22  11       82.07       72.46     19.01 o
  -4  23  11      183.23      233.38     21.36 o
  -3  23  11      188.66      212.55     20.33 o
  -2  23  11      315.14      348.18     24.00 o
  -1  23  11      191.96      181.66     18.94 o
   0  23  11       60.49       63.53     17.22 o
   1  23  11      139.07      140.50     20.80 o
  -3  24  11       51.88       75.84     16.05 o
  -2  24  11        8.12        3.74     11.59 o
  -1  24  11      240.89      219.06     23.85 o
   0  24  11        0.02      -12.88     12.88 o
 -10   0  12     1909.89     1952.74     40.60 o
  -8   0  12      236.91      248.76     15.31 o
  -6   0  12      478.21      453.34     16.67 o
  -4   0  12       69.40       44.72      7.14 o
  -2   0  12     2440.15     2199.21     34.15 o
   0   0  12      316.16      328.65     43.90 o
   2   0  12     1173.32     1086.35     34.92 o
   4   0  12     1920.19     1929.98     45.22 o
   6   0  12        8.65       -2.02     12.41 o
   8   0  12      102.02      123.41     21.56 o
 -11   1  12       23.32       11.16      7.87 o
 -10   1  12      174.13      183.58     12.95 o
  -9   1  12      200.14      217.77     12.02 o
  -8   1  12      467.17      491.64     13.72 o
  -7   1  12     1431.77     1401.30     19.99 o
  -6   1  12        9.26        6.90      4.75 o
  -5   1  12      976.78      934.62     14.84 o
  -4   1  12      102.74      117.97      6.54 o
  -3   1  12     4019.03     3782.67     26.91 o
  -2   1  12        6.49        6.04      4.77 o
  -1   1  12       87.46      130.64      8.22 o
   0   1  12     1333.83     1316.15     20.80 o
   1   1  12       42.60       50.70      7.28 o
   2   1  12      388.03      370.78     14.54 o
   3   1  12       82.02       88.22      9.96 o
   4   1  12      464.38      442.54     17.72 o
   5   1  12       60.39       65.60     10.60 o
   6   1  12       51.27       67.60     11.42 o
   7   1  12      330.34      364.78     19.45 o
   8   1  12      382.23      380.81     20.78 o
 -11   2  12       75.33       82.79     17.68 o
 -10   2  12      322.82      287.21     17.06 o
  -9   2  12       84.20       69.98      9.94 o
  -8   2  12       11.84       17.66      5.78 o
  -7   2  12      181.46      157.78      8.63 o
  -6   2  12      118.32      112.76     14.91 o
  -5   2  12     3113.69     3129.48     41.28 o
  -4   2  12      106.15      103.05      6.11 o
  -3   2  12       26.44       26.05      4.52 o
  -2   2  12      290.52      296.96     10.34 o
  -1   2  12     3076.09     2733.08     30.27 o
   0   2  12      452.95      484.14     13.70 o
   1   2  12       84.57       96.87      8.37 o
   2   2  12     3912.36     3694.97     38.46 o
   3   2  12      363.95      313.00     14.82 o
   4   2  12      590.77      581.51     19.18 o
   5   2  12      329.14      352.11     17.07 o
   6   2  12     1632.14     1616.26     33.19 o
   7   2  12        0.02       -6.84      8.94 o
   8   2  12       30.74       19.22     12.67 o
 -11   3  12       25.28       18.72     13.17 o
 -10   3  12      280.51      297.40     17.06 o
  -9   3  12       34.85       39.27      7.76 o
  -8   3  12       61.66       55.31      6.37 o
  -7   3  12       40.21       33.04      6.86 o
  -6   3  12        0.91        0.87      4.29 o
  -5   3  12     1014.16      953.00     17.32 o
  -4   3  12      153.54      125.26      9.13 o
  -3   3  12       91.45       70.52      4.48 o
  -2   3  12     5556.66     5235.97    173.41 o
  -1   3  12     1895.59     1827.62     24.00 o
   0   3  12        0.20        0.99      5.51 o
   1   3  12      816.29      693.87     17.07 o
   2   3  12     1279.54     1204.03     23.21 o
   3   3  12       50.24       54.52      8.97 o
   4   3  12      196.53      206.04     13.44 o
   5   3  12       40.53       32.53      9.44 o
   6   3  12      148.17      154.42     13.85 o
   7   3  12       13.06        3.78      9.71 o
   8   3  12       13.62       11.74     11.51 o
 -11   4  12      135.99      164.51     17.41 o
 -10   4  12       10.56        1.52      9.55 o
  -9   4  12     1384.95     1372.67     26.98 o
  -8   4  12      112.88      123.67      9.13 o
  -7   4  12      409.59      408.24     10.19 o
  -6   4  12     1114.35     1106.23     19.17 o
  -5   4  12        0.70        0.03      3.57 o
  -4   4  12      396.11      420.09      8.71 o
  -3   4  12        8.94       18.54      3.31 o
  -2   4  12      698.92      730.34     14.28 o
  -1   4  12       48.68       59.98      6.58 o
   0   4  12      881.79      865.03     17.41 o
   1   4  12      159.58      174.82     10.39 o
   2   4  12      858.48      688.82     98.40 o
   3   4  12      631.60      622.73     18.92 o
   4   4  12       54.17       57.11      9.57 o
   5   4  12        8.21       10.76      8.36 o
   6   4  12      631.64      650.18     22.64 o
   7   4  12      427.24      394.60     19.98 o
   8   4  12        9.84        7.47     11.74 o
 -11   5  12      325.39      309.85     22.07 o
 -10   5  12       18.48       10.91     10.77 o
  -9   5  12      175.77      190.78     12.62 o
  -8   5  12      406.25      385.37     17.34 o
  -7   5  12     3012.01     2966.15     32.21 o
  -6   5  12      449.37      466.54     10.21 o
  -5   5  12      584.69      547.85     11.17 o
  -4   5  12       51.83       48.52      4.06 o
  -3   5  12     2281.41     2237.62     30.41 o
  -2   5  12     2052.29     2006.44     22.75 o
  -1   5  12      354.40      335.94     10.94 o
   0   5  12       97.19      104.19      8.44 o
   1   5  12     1099.65     1021.42     20.22 o
   2   5  12     2089.39     1926.86     39.77 o
   3   5  12      445.71      443.04     16.60 o
   4   5  12       44.63       42.66      9.26 o
   5   5  12        0.06        2.02      8.33 o
   6   5  12        0.24        1.77      8.59 o
   7   5  12      123.49      148.83     14.57 o
   8   5  12      100.89       91.61     15.44 o
 -11   6  12       52.33       72.67     17.28 o
 -10   6  12       66.22       74.80     14.06 o
  -9   6  12      177.09      160.94     16.03 o
  -8   6  12      267.75      250.57     14.58 o
  -7   6  12     1155.06     1107.85     25.09 o
  -6   6  12     2952.29     2917.75     41.04 o
  -5   6  12      684.19      628.62     12.62 o
  -4   6  12        0.01       -0.53      3.31 o
  -3   6  12      103.38       91.00      5.39 o
  -2   6  12     1503.81     1329.61     46.77 o
  -1   6  12      197.32      192.55      8.65 o
   0   6  12      569.83      629.88     15.38 o
   1   6  12      283.41      274.64     12.33 o
   2   6  12      508.11      538.48     17.08 o
   3   6  12       19.14       15.44      7.70 o
   4   6  12      542.35      529.67     18.64 o
   5   6  12      147.01      130.70     12.61 o
   6   6  12        0.68       -5.47      8.49 o
   7   6  12       50.32       62.57     12.08 o
   8   6  12        0.34       -1.21     11.11 o
 -11   7  12       87.76       77.21     15.10 o
 -10   7  12        4.20        0.59      9.81 o
  -9   7  12       39.19       32.29     11.18 o
  -8   7  12       24.75       29.08     10.63 o
  -7   7  12       59.93       78.79      9.93 o
  -6   7  12       77.24       88.19      9.59 o
  -5   7  12      491.47      523.70     13.57 o
  -4   7  12      701.54      679.95     16.67 o
  -3   7  12     1035.30      985.27     17.77 o
  -2   7  12       23.13       21.89      4.76 o
  -1   7  12     7083.87     7101.39    162.91 o
   0   7  12       66.47       57.79      7.41 o
   1   7  12     1741.87     1660.51     30.79 o
   2   7  12      628.74      611.67     17.94 o
   3   7  12     1429.16     1135.49    167.85 o
   4   7  12       64.66       59.08      9.85 o
   5   7  12     1382.54     1412.54     30.19 o
   6   7  12       56.01       59.42     11.28 o
   7   7  12        3.66       -4.15      9.12 o
   8   7  12      332.79      339.41     25.09 o
 -11   8  12       55.32       28.39     15.02 o
 -10   8  12       66.25       61.59     13.96 o
  -9   8  12        7.39       20.73     10.85 o
  -8   8  12       69.03       73.40     12.26 o
  -7   8  12       48.18       57.36      9.05 o
  -6   8  12      508.52      489.03     17.10 o
  -5   8  12      615.69      578.70     17.98 o
  -4   8  12       51.31       62.71      6.23 o
  -3   8  12       75.16       81.86      7.20 o
  -2   8  12      387.61      368.42      9.42 o
  -1   8  12      677.08      756.48     15.01 o
   0   8  12     1772.70     1665.76     23.35 o
   1   8  12       34.47       35.55      7.64 o
   2   8  12     1664.78     1655.36     27.53 o
   3   8  12      160.07      169.73     11.88 o
   4   8  12      650.36      616.67     20.33 o
   5   8  12       11.99       10.99      9.32 o
   6   8  12       70.65       66.87     11.72 o
   7   8  12        1.10       -3.78      9.56 o
   8   8  12        0.01       -6.80     11.13 o
 -11   9  12      238.12      250.14     24.82 o
 -10   9  12       13.11       24.02     12.19 o
  -9   9  12       11.30        6.73     10.21 o
  -8   9  12      104.75      116.39     14.36 o
  -7   9  12      461.32      420.24     21.00 o
  -6   9  12      845.36      806.00     25.00 o
  -5   9  12       21.06       19.39      7.14 o
  -4   9  12      147.63      133.80      9.31 o
  -3   9  12      151.05      138.89      8.26 o
  -2   9  12        0.94        4.49      4.54 o
  -1   9  12     3155.74     3128.22     57.61 o
   0   9  12       52.60       39.37      7.14 o
   1   9  12        0.21       -4.35      6.27 o
   2   9  12       34.91       42.87      8.33 o
   3   9  12      866.82      864.38     21.78 o
   4   9  12      621.60      593.30     19.88 o
   5   9  12      832.92      879.40     25.17 o
   6   9  12      343.89      344.23     18.54 o
   7   9  12      130.68      148.24     14.71 o
 -10  10  12      384.74      366.36     23.76 o
  -9  10  12       33.37       34.81     12.36 o
  -8  10  12      444.11      437.20     23.02 o
  -7  10  12      585.16      521.47     23.65 o
  -6  10  12     1662.44     1592.41     45.57 o
  -5  10  12      436.12      416.30     15.52 o
  -4  10  12      192.61      165.77     13.91 o
  -3  10  12      169.23      167.56     11.72 o
  -2  10  12     1228.69     1170.73     24.85 o
  -1  10  12     2839.88     2890.68     55.22 o
   0  10  12     1993.80     2001.28     56.27 o
   1  10  12      959.00      924.53     19.90 o
   2  10  12      747.88      728.13     19.42 o
   3  10  12       82.74       69.67      9.73 o
   4  10  12        4.39        3.39      8.11 o
   5  10  12      261.58      289.07     16.52 o
   6  10  12      143.10      149.52     14.23 o
   7  10  12       43.98       41.37     12.49 o
 -10  11  12       97.73      126.07     17.16 o
  -9  11  12       12.86       22.79     11.76 o
  -8  11  12       38.20       42.82     12.31 o
  -7  11  12      818.90      785.58     28.74 o
  -6  11  12       27.94       22.69      9.68 o
  -5  11  12     1282.48     1287.21     32.64 o
  -4  11  12      168.13      175.72     11.67 o
  -3  11  12      261.55      273.59     17.93 o
  -2  11  12     4078.63     3806.50     51.00 o
  -1  11  12      136.15      132.34      9.12 o
   0  11  12      120.46      137.09      9.25 o
   1  11  12      749.33      776.60     18.62 o
   2  11  12      191.40      195.13     12.11 o
   3  11  12       58.09       51.42      9.33 o
   4  11  12      171.88      158.76     26.84 o
   5  11  12       33.01       31.01      9.97 o
   6  11  12        0.03       -8.87      8.87 o
   7  11  12       22.58       38.65     12.69 o
 -10  12  12      552.52      600.23     34.80 o
  -9  12  12      585.63      587.65     28.31 o
  -8  12  12       76.21       68.12     13.37 o
  -7  12  12      173.64      166.73     16.49 o
  -6  12  12      466.91      487.17     22.95 o
  -5  12  12      609.42      583.44     23.90 o
  -4  12  12      153.33      165.80     11.12 o
  -3  12  12      209.66      197.95     12.42 o
  -2  12  12      753.19      667.43     19.91 o
  -1  12  12      717.23      661.62     20.30 o
   0  12  12        2.60       -1.53      5.63 o
   1  12  12       68.87       70.45      8.52 o
   2  12  12     1774.42     1714.22     28.62 o
   3  12  12      287.67      284.28     14.95 o
   4  12  12      124.08      148.90     12.97 o
   5  12  12      277.06      328.40     17.69 o
   6  12  12       74.57       71.05     12.18 o
   7  12  12       14.97        4.54     11.51 o
 -10  13  12      198.82      229.42     24.85 o
  -9  13  12        3.52       17.95     11.57 o
  -8  13  12        1.85        8.32     10.09 o
  -7  13  12        3.25       -0.51      9.11 o
  -6  13  12       10.94       12.30      9.41 o
  -5  13  12       73.08       71.33     12.20 o
  -4  13  12     1217.57     1114.44     31.44 o
  -3  13  12       40.67       57.00      8.90 o
  -2  13  12      709.27      682.48     20.27 o
  -1  13  12      351.49      341.32     16.23 o
   0  13  12      199.25      210.16     13.48 o
   1  13  12       28.68       25.00      6.25 o
   2  13  12      388.10      343.77     15.25 o
   3  13  12     1738.55     1714.30     30.75 o
   4  13  12       87.78       97.95     11.77 o
   5  13  12       95.46      131.70     13.44 o
   6  13  12      110.26      123.55     13.80 o
   7  13  12      666.34      775.99     45.57 o
  -9  14  12        1.82        3.41     11.27 o
  -8  14  12        1.04       -2.33      9.94 o
  -7  14  12      279.10      295.95     20.52 o
  -6  14  12       45.49       41.29     11.67 o
  -5  14  12      463.89      413.05     21.87 o
  -4  14  12      376.44      391.21     23.33 o
  -3  14  12       17.18       11.74      9.26 o
  -2  14  12      164.14      167.74     12.41 o
  -1  14  12      683.26      660.86     21.01 o
   0  14  12      474.24      476.40     18.95 o
   1  14  12      618.47      574.47     19.67 o
   2  14  12      184.50      176.03     11.92 o
   3  14  12        8.52        2.21      7.84 o
   4  14  12        0.51        7.09      8.69 o
   5  14  12       15.02        1.31      8.58 o
   6  14  12      125.55      110.33     13.61 o
  -9  15  12      706.22      736.79     37.99 o
  -8  15  12      354.81      323.23     22.76 o
  -7  15  12        4.58        5.40     10.62 o
  -6  15  12      120.24      106.76     14.44 o
  -5  15  12      128.75      147.91     15.47 o
  -4  15  12       19.68       14.07     10.05 o
  -3  15  12      907.12      895.69     29.59 o
  -2  15  12      107.82      106.42     13.54 o
  -1  15  12      185.84      173.34     13.28 o
   0  15  12     1008.04      958.46     25.67 o
   1  15  12      242.92      241.19     17.75 o
   2  15  12        0.04       -6.94      8.10 o
   3  15  12        0.22       -3.54      7.70 o
   4  15  12       10.81       12.94      9.00 o
   5  15  12        9.11       13.89      8.93 o
   6  15  12       54.12       80.56     16.06 o
  -9  16  12        0.54       -9.76     12.74 o
  -8  16  12      336.27      332.84     23.78 o
  -7  16  12       10.73       12.22     11.63 o
  -6  16  12      442.01      416.51     23.68 o
  -5  16  12      237.12      247.47     19.21 o
  -4  16  12        0.42       -5.85      8.67 o
  -3  16  12       17.25       29.58     11.00 o
  -2  16  12     2021.19     1838.97     41.13 o
  -1  16  12      257.42      247.27     18.25 o
   0  16  12        0.82       -6.09      7.82 o
   1  16  12      295.89      284.55     16.80 o
   2  16  12     1557.41     1191.48    189.80 o
   3  16  12       95.82      101.32     12.92 o
   4  16  12      254.55      317.46     17.40 o
   5  16  12       83.82       71.87     11.87 o
   6  16  12       67.81       57.34     15.23 o
  -8  17  12       62.54       41.60     16.32 o
  -7  17  12        0.77        1.43     10.86 o
  -6  17  12        1.44        9.34     10.93 o
  -5  17  12      922.44      845.03     31.28 o
  -4  17  12       21.20        6.21     10.35 o
  -3  17  12      136.36      130.59     15.44 o
  -2  17  12      154.31      150.04     15.82 o
  -1  17  12       13.94       16.31     10.87 o
   0  17  12      371.28      348.60     18.07 o
   1  17  12        9.44        2.96      8.96 o
   2  17  12      267.13      272.87     23.50 o
   3  17  12        7.00       10.92     11.38 o
   4  17  12        9.39       17.34     12.28 o
   5  17  12        1.12        7.45     12.41 o
  -8  18  12      146.68      182.50     23.26 o
  -7  18  12      183.47      196.35     19.76 o
  -6  18  12      275.14      247.53     20.64 o
  -5  18  12      440.07      434.59     24.11 o
  -4  18  12       35.83       19.86     11.53 o
  -3  18  12        1.94        1.19      9.65 o
  -2  18  12      133.36      135.44     16.01 o
  -1  18  12      305.40      327.29     21.32 o
   0  18  12        6.00       -3.49      9.93 o
   1  18  12      234.26      202.71     17.89 o
   2  18  12      487.51      561.26     26.03 o
   3  18  12        2.26        2.32     11.10 o
   4  18  12       21.59       20.55     15.51 o
   5  18  12       60.25       43.53     17.93 o
  -7  19  12       10.46       -0.51     13.76 o
  -6  19  12       13.90        5.60     11.89 o
  -5  19  12      113.28      132.49     16.85 o
  -4  19  12      370.69      387.15     23.56 o
  -3  19  12       11.17        2.88     10.45 o
  -2  19  12       26.27       19.65     11.51 o
  -1  19  12      632.00      602.25     26.82 o
   0  19  12      237.45      259.23     20.20 o
   1  19  12       46.15       32.84     12.33 o
   2  19  12      239.84      219.66     19.01 o
   3  19  12      377.71      314.37     30.89 o
   4  19  12       39.93       35.66     17.27 o
  -7  20  12       13.53       12.57     14.48 o
  -6  20  12      121.42      131.93     18.32 o
  -5  20  12       13.23        7.82     11.51 o
  -4  20  12       78.34       64.57     14.47 o
  -3  20  12        0.01       -5.66     10.22 o
  -2  20  12      497.96      512.42     26.06 o
  -1  20  12      250.59      281.08     20.65 o
   0  20  12        0.03        1.33     10.44 o
   1  20  12      200.89      194.54     18.46 o
   2  20  12      219.60      225.25     19.47 o
   3  20  12       28.38       27.63     16.15 o
  -6  21  12        3.24       14.75     14.95 o
  -5  21  12      121.02      142.13     18.16 o
  -4  21  12       27.35       24.55     13.07 o
  -3  21  12      274.47      277.43     21.78 o
  -2  21  12        4.22       12.67     11.57 o
  -1  21  12        6.00        1.74     11.05 o
   0  21  12      176.67      210.05     19.44 o
   1  21  12      643.73      648.32     29.65 o
   2  21  12       57.32       62.27     17.89 o
   3  21  12        0.99        1.27     14.12 o
  -5  22  12      223.12      277.19     26.86 o
  -4  22  12       94.31      129.49     18.04 o
  -3  22  12        8.16        1.81     11.64 o
  -2  22  12      107.75      135.94     17.78 o
  -1  22  12      254.02      227.58     21.66 o
   0  22  12       91.56       78.52     15.27 o
   1  22  12      113.11      133.16     24.10 o
   2  22  12        9.18       22.30     14.99 o
  -3  23  12      158.14      168.75     19.45 o
  -2  23  12      106.71       83.92     16.36 o
  -1  23  12       84.11      113.71     17.01 o
   0  23  12        0.29       -4.62     13.86 o
 -11   0  13      139.62      161.45     32.81 o
  -9   0  13      202.28      213.06     15.39 o
  -7   0  13     1344.35     1319.92     28.02 o
  -5   0  13     4634.44     4676.51     45.86 o
  -3   0  13        0.92       -2.31      5.90 o
  -1   0  13       49.78       44.80      9.53 o
   1   0  13      868.10      869.18     27.69 o
   3   0  13     1538.94     1581.47     40.16 o
   5   0  13      854.59      831.53     34.81 o
   7   0  13      610.44      590.07     33.98 o
 -11   1  13        0.92        1.05     10.38 o
 -10   1  13     1717.53     1616.07    134.54 o
  -9   1  13      261.79      267.08     10.84 o
  -8   1  13     1372.84     1397.52     21.45 o
  -7   1  13      672.93      694.49     15.05 o
  -6   1  13      424.57      425.79     11.58 o
  -5   1  13       34.98       47.72      5.68 o
  -4   1  13     2242.31     2167.68     21.71 o
  -3   1  13      662.35      593.90     12.23 o
  -2   1  13      248.47      230.09     10.04 o
  -1   1  13     1146.37     1230.04     20.21 o
   0   1  13     1402.46     1284.24     35.40 o
   1   1  13      505.42      558.87     18.27 o
   2   1  13      548.25      575.52     17.60 o
   3   1  13       11.51        0.03      7.51 o
   4   1  13      687.86      678.32     21.01 o
   5   1  13     2011.28     2052.96     36.21 o
   6   1  13        2.93        0.75      9.01 o
   7   1  13       87.63       80.90     12.98 o
   8   1  13        0.09        2.16     13.08 o
 -11   2  13      213.21      127.86     71.77 o
 -10   2  13        0.28       12.44      8.11 o
  -9   2  13       91.85       86.98      9.74 o
  -8   2  13       69.90       77.25      7.48 o
  -7   2  13      752.16      761.73     16.46 o
  -6   2  13      233.90      223.22     10.25 o
  -5   2  13        8.72        6.66      4.55 o
  -4   2  13       83.12      103.93      6.58 o
  -3   2  13        8.58        9.65      4.37 o
  -2   2  13        0.20        2.92      4.89 o
  -1   2  13      743.60      794.42     18.24 o
   0   2  13      865.80      825.37     18.04 o
   1   2  13      146.58      141.31     10.17 o
   2   2  13      175.33      185.69     11.87 o
   3   2  13     2124.69     2163.65     32.97 o
   4   2  13      301.93      309.46     15.85 o
   5   2  13      161.31      165.18     13.95 o
   6   2  13       99.43      108.15     12.99 o
   7   2  13      292.24      320.25     19.00 o
   8   2  13       54.12       70.53     16.80 o
 -11   3  13      192.58      210.31     18.72 o
 -10   3  13      335.47      356.38     16.66 o
  -9   3  13       12.65       10.85      6.70 o
  -8   3  13       30.33       23.77      5.60 o
  -7   3  13      217.23      238.45      9.91 o
  -6   3  13       82.81       81.64      6.56 o
  -5   3  13      705.06      736.11     14.11 o
  -4   3  13      387.59      398.80     10.07 o
  -3   3  13       43.40       50.81      5.27 o
  -2   3  13     1556.92     1503.93     29.23 o
  -1   3  13      325.31      352.71     12.17 o
   0   3  13     2822.51     2629.01     31.18 o
   1   3  13       10.82       16.84      6.98 o
   2   3  13      821.32      735.18     19.41 o
   3   3  13     2574.86     2512.84     35.33 o
   4   3  13      854.29      863.37     23.26 o
   5   3  13      567.16      553.40     20.50 o
   6   3  13        2.88       -2.70      8.59 o
   7   3  13       31.07       41.11     11.79 o
   8   3  13      165.55      187.43     20.83 o
 -11   4  13       10.00       14.03     10.52 o
 -10   4  13      117.68      109.36     14.82 o
  -9   4  13       44.14       51.06     10.27 o
  -8   4  13       18.20       25.72      7.50 o
  -7   4  13       31.01       30.87      5.63 o
  -6   4  13     4709.06     4778.61     58.22 o
  -5   4  13      548.76      527.01     11.88 o
  -4   4  13     1275.00     1192.81     46.43 o
  -3   4  13       40.31       38.97      4.26 o
  -2   4  13      673.94      650.25     14.27 o
  -1   4  13       55.49       67.59      7.09 o
   0   4  13      573.71      560.66     15.34 o
   1   4  13      748.63      773.32     19.83 o
   2   4  13      315.97      276.07     28.19 o
   3   4  13      304.04      315.63     14.92 o
   4   4  13      263.00      268.76     15.12 o
   5   4  13        1.51       -4.44      8.29 o
   6   4  13       32.32       26.94     10.45 o
   7   4  13        3.93       -8.87      8.87 o
   8   4  13       12.36       -2.76     12.94 o
 -11   5  13      216.25      199.05     17.42 o
 -10   5  13        6.80        8.45     10.20 o
  -9   5  13      507.86      476.15     22.97 o
  -8   5  13     1923.57     1856.97     33.60 o
  -7   5  13      364.85      323.58     13.80 o
  -6   5  13     1116.46     1126.39     20.12 o
  -5   5  13        3.67        2.46      4.06 o
  -4   5  13     3769.93     3754.09     48.44 o
  -3   5  13       25.42       18.43      3.33 o
  -2   5  13     1627.03     1678.92     23.40 o
  -1   5  13      328.32      322.51     11.58 o
   0   5  13      338.83      275.66     11.95 o
   1   5  13      565.87      508.19     16.17 o
   2   5  13        0.08       -4.97      6.88 o
   3   5  13       13.38       12.92      7.85 o
   4   5  13       57.80       60.75      9.96 o
   5   5  13      108.97      108.05     12.20 o
   6   5  13       46.62       27.65     10.38 o
   7   5  13      163.76      155.77     15.69 o
   8   5  13       27.35       50.59     15.83 o
 -11   6  13        6.31        8.28     10.50 o
 -10   6  13      359.42      345.78     22.07 o
  -9   6  13      818.75      802.78     28.95 o
  -8   6  13       21.79       20.44      8.45 o
  -7   6  13      378.27      430.06     17.28 o
  -6   6  13       13.66        9.98      5.99 o
  -5   6  13     2800.37     2803.25     46.28 o
  -4   6  13       11.40       12.80      4.74 o
  -3   6  13     1990.35     1982.68     25.09 o
  -2   6  13        0.15       -1.10      3.37 o
  -1   6  13     1984.09     1953.69     34.32 o
   0   6  13      147.84      148.47      9.73 o
   1   6  13     2018.97     1891.79     36.56 o
   2   6  13        9.11        6.70      7.21 o
   3   6  13      156.73      159.31     11.33 o
   4   6  13      231.66      205.48     13.83 o
   5   6  13       15.33       12.01      9.27 o
   6   6  13        8.20        1.18      9.32 o
   7   6  13       43.02       19.80     11.09 o
 -11   7  13       48.87       50.31     12.62 o
 -10   7  13      276.23      281.73     20.64 o
  -9   7  13       21.56       18.55     10.74 o
  -8   7  13       45.39       48.70     11.56 o
  -7   7  13     1205.26     1213.24     26.82 o
  -6   7  13       82.03      110.47     10.40 o
  -5   7  13       18.59       20.86      5.89 o
  -4   7  13       63.11       62.69      7.09 o
  -3   7  13     2914.47     2873.30     35.05 o
  -2   7  13        4.26        5.70      3.82 o
  -1   7  13     1472.45     1479.51     26.53 o
   0   7  13      171.35      172.38     10.32 o
   1   7  13      401.88      415.46     15.20 o
   2   7  13       46.10       44.34      8.13 o
   3   7  13       56.72       61.06      9.77 o
   4   7  13      255.38      274.09     15.35 o
   5   7  13      261.16      264.00     16.04 o
   6   7  13        0.03       -0.17      8.97 o
   7   7  13       12.79       12.16     11.58 o
 -11   8  13      420.28      455.87     30.06 o
 -10   8  13       17.57       19.53     11.65 o
  -9   8  13      192.89      194.33     17.87 o
  -8   8  13        1.30        7.96     10.09 o
  -7   8  13       18.06       16.71      9.37 o
  -6   8  13      832.89      722.20     20.68 o
  -5   8  13      465.29      415.40     17.10 o
  -4   8  13      527.56      518.06     13.65 o
  -3   8  13     1950.05     1912.47     38.66 o
  -2   8  13     5428.44     5222.26     73.72 o
  -1   8  13      609.63      546.92     40.51 o
   0   8  13      343.94      363.84     13.25 o
   1   8  13     2756.13     2651.11     33.75 o
   2   8  13      120.23      111.91     10.15 o
   3   8  13      240.09      260.16     14.05 o
   4   8  13       38.90       52.17     10.30 o
   5   8  13       80.98       73.60     11.67 o
   6   8  13        2.23        5.35      9.68 o
   7   8  13       36.72       25.70     12.13 o
 -10   9  13       59.25       74.53     14.61 o
  -9   9  13        6.48        9.38     10.44 o
  -8   9  13      412.44      343.88     21.09 o
  -7   9  13      323.27      324.28     19.48 o
  -6   9  13       79.51       69.72      9.28 o
  -5   9  13     3026.67     3002.30     38.79 o
  -4   9  13      370.05      377.35     15.53 o
  -3   9  13     2570.98     2538.58     31.91 o
  -2   9  13      764.87      746.45     20.05 o
  -1   9  13     1011.80      986.62     24.66 o
   0   9  13       91.59       89.33      8.56 o
   1   9  13     1045.13     1080.54     21.88 o
   2   9  13       32.30       14.63      7.54 o
   3   9  13     1487.08     1559.31     37.17 o
   4   9  13       13.52       24.61      9.40 o
   5   9  13      103.55      114.29     12.68 o
   6   9  13        0.39       -1.33      9.34 o
   7   9  13       76.68       84.42     14.89 o
 -10  10  13        0.01       15.19     12.00 o
  -9  10  13      861.25      846.18     31.58 o
  -8  10  13       59.62       47.88     12.73 o
  -7  10  13       84.31       55.01     12.21 o
  -6  10  13       22.43       32.63     10.43 o
  -5  10  13      622.16      643.24     19.45 o
  -4  10  13       13.45       10.49      7.12 o
  -3  10  13      342.14      321.32     15.10 o
  -2  10  13     3224.41     3049.15     40.14 o
  -1  10  13     1272.79     1229.87     21.64 o
   0  10  13      409.54      386.82     13.35 o
   1  10  13     1152.09     1125.61     22.32 o
   2  10  13      331.50      332.42     14.86 o
   3  10  13       36.80       28.36      8.77 o
   4  10  13       82.34       45.66     13.34 o
   5  10  13       52.86       57.34     10.95 o
   6  10  13      388.28      414.58     20.40 o
   7  10  13        5.17        8.85     11.71 o
 -10  11  13       51.10       28.62     15.28 o
  -9  11  13      333.61      328.59     22.64 o
  -8  11  13      337.05      354.94     22.36 o
  -7  11  13      159.66      167.06     16.40 o
  -6  11  13      496.97      436.60     22.21 o
  -5  11  13        3.68        1.50      8.79 o
  -4  11  13      404.78      404.43     16.36 o
  -3  11  13       52.21       47.56      8.82 o
  -2  11  13        0.20       -0.86      7.22 o
  -1  11  13        4.36       -2.54      5.69 o
   0  11  13      147.69      129.06     15.52 o
   1  11  13      179.52      185.32     11.51 o
   2  11  13       68.12       63.02      9.54 o
   3  11  13      170.61      163.74     12.87 o
   4  11  13      253.32      261.07     15.91 o
   5  11  13       73.66       78.01     12.08 o
   6  11  13      151.86      147.64     14.81 o
   7  11  13        1.23      -10.04     10.94 o
 -10  12  13      455.66      436.24     31.17 o
  -9  12  13       97.23       74.02     14.99 o
  -8  12  13      185.84      157.31     17.11 o
  -7  12  13       56.10       52.86     12.57 o
  -6  12  13      776.85      795.43     28.75 o
  -5  12  13     1086.33     1027.73     31.03 o
  -4  12  13       71.10       74.36     12.19 o
  -3  12  13     3030.33     2960.90     39.72 o
  -2  12  13        0.36        3.09      7.31 o
  -1  12  13       42.47       38.54      9.06 o
   0  12  13       34.28       37.48      8.34 o
   1  12  13      309.51      297.59     13.42 o
   2  12  13      271.20      243.97     13.89 o
   3  12  13      101.36      117.90     12.02 o
   4  12  13       66.88       93.60     11.77 o
   5  12  13       34.30       35.15     10.66 o
   6  12  13      126.68      143.96     15.03 o
 -10  13  13      424.93      480.95     39.73 o
  -9  13  13       83.06       97.64     16.10 o
  -8  13  13        3.63        5.89     10.99 o
  -7  13  13      230.65      228.15     18.57 o
  -6  13  13      159.66      180.58     16.87 o
  -5  13  13      271.72      241.71     18.14 o
  -4  13  13      136.72      133.47     14.19 o
  -3  13  13        4.11       11.94      7.44 o
  -2  13  13      514.07      488.73     18.32 o
  -1  13  13      275.83      260.07     14.76 o
   0  13  13       68.35       77.59     11.98 o
   1  13  13      228.51      209.22     13.79 o
   2  13  13      163.39      156.09     12.53 o
   3  13  13      113.09      151.59     12.75 o
   4  13  13      447.36      468.72     19.48 o
   5  13  13       88.51       84.38     14.93 o
   6  13  13       41.32       41.13     12.79 o
  -9  14  13        4.33        9.31     14.13 o
  -8  14  13      225.95      198.89     18.95 o
  -7  14  13      325.06      319.62     21.71 o
  -6  14  13       65.52       54.63     12.74 o
  -5  14  13      393.17      378.35     21.52 o
  -4  14  13        5.97        2.15      8.98 o
  -3  14  13      477.55      445.91     22.07 o
  -2  14  13      312.09      330.67     16.37 o
  -1  14  13       87.14       89.77     11.19 o
   0  14  13       18.66       27.29      9.27 o
   1  14  13       51.32       39.33     11.60 o
   2  14  13      137.82      148.81     13.51 o
   3  14  13       47.48       43.50      9.72 o
   4  14  13      200.64      221.88     18.65 o
   5  14  13      296.72      330.98     34.88 o
   6  14  13      689.99      789.38     37.86 o
  -9  15  13       83.52       76.22     19.22 o
  -8  15  13      233.66      184.38     19.09 o
  -7  15  13      357.33      359.37     23.10 o
  -6  15  13        0.03        4.39      9.88 o
  -5  15  13        0.62        4.62      9.68 o
  -4  15  13        0.96       -1.18      8.49 o
  -3  15  13      141.12      159.09     15.86 o
  -2  15  13       17.51       11.26      9.96 o
  -1  15  13        6.88       -0.08      7.96 o
   0  15  13      530.94      526.51     20.68 o
   1  15  13       27.90       18.80     11.06 o
   2  15  13      342.00      327.20     21.15 o
   3  15  13      168.73      170.43     17.36 o
   4  15  13        7.86       -4.24      9.40 o
   5  15  13      120.35      129.67     14.07 o
  -8  16  13       19.89        8.26     13.33 o
  -7  16  13      123.19      109.49     16.35 o
  -6  16  13        0.00        0.92      9.99 o
  -5  16  13     1527.29     1558.38     40.96 o
  -4  16  13        8.39       14.05     10.68 o
  -3  16  13       10.43        8.37     10.16 o
  -2  16  13       73.81       59.23     12.57 o
  -1  16  13      278.64      273.66     19.35 o
   0  16  13      124.97      105.52     12.46 o
   1  16  13      131.47      117.18     13.55 o
   2  16  13      456.54      432.43     23.33 o
   3  16  13      491.04      458.73     24.29 o
   4  16  13        0.06      -10.55     10.55 o
   5  16  13       55.57       51.52     17.70 o
  -8  17  13        2.07       -6.85     13.30 o
  -7  17  13       55.98       80.73     15.87 o
  -6  17  13       51.14       35.89     12.92 o
  -5  17  13      168.83      178.99     18.08 o
  -4  17  13      293.96      288.22     20.77 o
  -3  17  13      278.72      283.75     20.17 o
  -2  17  13      245.37      234.39     18.58 o
  -1  17  13      573.27      542.89     25.44 o
   0  17  13      765.26      745.80     29.21 o
   1  17  13       33.96       28.18     10.46 o
   2  17  13       76.76       68.27     23.33 o
   3  17  13       53.76       45.75     13.50 o
   4  17  13        9.67       11.32     12.85 o
   5  17  13       67.43       64.95     18.91 o
  -7  18  13        8.42        8.46     14.08 o
  -6  18  13        0.09       -0.94     10.85 o
  -5  18  13       12.00       -8.14      9.92 o
  -4  18  13        6.30       -8.64      9.74 o
  -3  18  13      145.35      149.15     17.02 o
  -2  18  13      319.02      325.02     21.42 o
  -1  18  13       72.62       57.13     13.52 o
   0  18  13       26.84       24.61     14.06 o
   1  18  13        0.02        1.16     10.07 o
   2  18  13      212.53      249.78     17.65 o
   3  18  13        0.63       -2.06     11.08 o
   4  18  13        0.55        3.68     14.98 o
  -7  19  13       36.25       64.64     18.10 o
  -6  19  13        3.84        5.22     11.20 o
  -5  19  13       16.59        2.67     10.66 o
  -4  19  13      230.11      219.07     19.57 o
  -3  19  13       58.10       31.08     12.33 o
  -2  19  13      274.03      285.40     21.03 o
  -1  19  13       64.21       57.35     13.81 o
   0  19  13      296.61      314.92     21.66 o
   1  19  13        6.93       -4.68     10.51 o
   2  19  13        6.38       12.98     11.66 o
   3  19  13        7.73       -8.06     12.78 o
  -6  20  13      383.96      342.79     28.67 o
  -5  20  13      362.63      373.11     25.12 o
  -4  20  13      177.50      211.54     20.08 o
  -3  20  13       21.22       25.61     12.32 o
  -2  20  13        6.33        3.16     10.79 o
  -1  20  13       42.61       56.48     13.62 o
   0  20  13        3.13        6.49     11.40 o
   1  20  13       38.28       15.26     11.96 o
   2  20  13      287.07      345.26     23.20 o
   3  20  13       14.87       14.32     15.34 o
  -5  21  13        4.23      -10.52     13.40 o
  -4  21  13      382.75      345.89     24.08 o
  -3  21  13      116.53      129.80     17.11 o
  -2  21  13      271.18      295.38     22.50 o
  -1  21  13       14.57       26.09     12.90 o
   0  21  13       61.81       81.02     15.80 o
   1  21  13       15.84       11.97     11.87 o
   2  21  13       20.68       20.36     16.11 o
  -4  22  13        8.18        8.16     12.58 o
  -3  22  13       23.57       21.34     12.98 o
  -2  22  13       64.80       76.35     15.47 o
  -1  22  13      272.83      245.78     21.14 o
   0  22  13      202.10      195.72     19.87 o
   1  22  13      168.89      147.17     22.35 o
 -10   0  14       60.12       50.63     17.02 o
  -8   0  14      240.08      238.57     15.11 o
  -6   0  14     1026.25     1060.85     24.56 o
  -4   0  14       77.28       95.31      9.78 o
  -2   0  14     1030.27      985.22     29.16 o
   0   0  14     4133.40     3761.63     52.83 o
   2   0  14        5.16        4.22     10.85 o
   4   0  14     1859.10     1832.94     47.13 o
   6   0  14      289.80      282.17     25.25 o
 -11   1  14       94.32       99.97     21.88 o
 -10   1  14      142.96      104.08     23.05 o
  -9   1  14       55.38       44.62      8.40 o
  -8   1  14       98.64      107.88      8.32 o
  -7   1  14     3012.36     3005.56     39.03 o
  -6   1  14      225.77      222.57      9.49 o
  -5   1  14     1043.01     1058.95     16.56 o
  -4   1  14       61.22       49.62      5.85 o
  -3   1  14     5062.42     4963.29     40.68 o
  -2   1  14     3800.67     3775.46     39.17 o
  -1   1  14      373.72      401.95     13.44 o
   0   1  14      117.86      110.85     11.07 o
   1   1  14        3.76        2.18      5.55 o
   2   1  14      898.50      891.43     21.95 o
   3   1  14        0.45       -7.34      7.34 o
   4   1  14      457.04      468.45     19.33 o
   5   1  14       27.04       31.44     10.47 o
   6   1  14      174.23      171.01     14.94 o
   7   1  14       46.12       39.87     13.27 o
 -11   2  14      775.18      839.39     44.67 o
 -10   2  14        4.99        3.67      8.95 o
  -9   2  14       15.09       25.56      7.99 o
  -8   2  14      221.51      227.81     13.39 o
  -7   2  14      402.50      402.60     34.22 o
  -6   2  14      163.37      169.40      8.47 o
  -5   2  14      756.76      782.17     14.46 o
  -4   2  14      684.26      681.94     13.34 o
  -3   2  14       85.31      110.47      6.94 o
  -2   2  14        4.65        1.02      5.33 o
  -1   2  14     1232.52     1074.04    147.19 o
   0   2  14      110.02      139.28     10.05 o
   1   2  14      340.02      337.28     14.12 o
   2   2  14      368.80      356.57     15.33 o
   3   2  14      152.17      169.23     12.48 o
   4   2  14     2199.11     2147.86     35.97 o
   5   2  14      307.78      352.76     18.15 o
   6   2  14       53.78       59.81     11.77 o
   7   2  14       42.70       44.75     13.44 o
 -11   3  14       67.96       35.68     14.34 o
 -10   3  14      261.24      242.69     25.75 o
  -9   3  14      685.73      703.94     23.03 o
  -8   3  14     1456.77     1454.87     26.34 o
  -7   3  14      520.56      490.31     12.97 o
  -6   3  14       19.95       28.66      5.46 o
  -5   3  14      600.05      599.79     13.39 o
  -4   3  14      714.38      709.29     13.33 o
  -3   3  14     1297.39     1264.88     17.23 o
  -2   3  14        1.76        3.70      3.76 o
  -1   3  14      259.31      259.08     11.70 o
   0   3  14      750.61      751.83     18.15 o
   1   3  14      127.58      136.23     10.43 o
   2   3  14      147.78      155.47     15.77 o
   3   3  14      244.36      250.32     14.39 o
   4   3  14       46.51       34.80      9.96 o
   5   3  14      469.37      484.94     20.39 o
   6   3  14       39.92       47.40     11.66 o
   7   3  14        1.63        4.10     11.21 o
 -11   4  14      222.70      258.77     18.30 o
 -10   4  14      234.23      244.36     18.57 o
  -9   4  14      147.22      142.13     14.16 o
  -8   4  14      189.95      108.31     38.44 o
  -7   4  14      201.67      233.51     13.53 o
  -6   4  14        3.99       -1.05      4.93 o
  -5   4  14      816.14      793.57     30.05 o
  -4   4  14      178.55      164.15     25.60 o
  -3   4  14      419.51      406.27     14.80 o
  -2   4  14      503.07      463.67     13.20 o
  -1   4  14      987.72      929.64     18.67 o
   0   4  14       14.92       16.57      6.99 o
   1   4  14      245.73      267.34     13.25 o
   2   4  14      336.65      338.09     14.86 o
   3   4  14       11.13       12.70      8.03 o
   4   4  14      750.83      721.67     22.36 o
   5   4  14      542.25      553.21     23.25 o
   6   4  14        7.38        9.33     10.30 o
   7   4  14      119.33      136.02     16.71 o
 -11   5  14      525.78      549.39     24.67 o
 -10   5  14      165.61      178.51     17.48 o
  -9   5  14       70.61       83.24     13.30 o
  -8   5  14      614.35      648.26     21.92 o
  -7   5  14     1534.07     1540.49     35.24 o
  -6   5  14      547.73      537.79     15.78 o
  -5   5  14       97.20      105.91      7.46 o
  -4   5  14      322.38      305.98      8.89 o
  -3   5  14     2106.19     2008.50     69.37 o
  -2   5  14       12.29       10.38      5.43 o
  -1   5  14     1997.19     1962.93     47.24 o
   0   5  14      871.95      792.86     18.66 o
   1   5  14     2339.47     2195.38     38.81 o
   2   5  14        8.63        1.23      7.07 o
   3   5  14      397.52      398.25     16.81 o
   4   5  14       48.46       47.06     10.32 o
   5   5  14       14.70        4.74      9.05 o
   6   5  14        1.92        0.26      9.64 o
   7   5  14       36.09       41.50     13.27 o
 -11   6  14      246.29      319.31     20.49 o
 -10   6  14      526.90      542.07     26.17 o
  -9   6  14      237.14      250.75     18.95 o
  -8   6  14       43.91       51.51      9.88 o
  -7   6  14      400.93      437.62     17.99 o
  -6   6  14       28.08       25.83      8.03 o
  -5   6  14       24.87       13.99      6.27 o
  -4   6  14     5446.26     5462.67     79.75 o
  -3   6  14     3573.95     3550.79     53.77 o
  -2   6  14       31.36       29.81      5.67 o
  -1   6  14      768.26      750.49     16.71 o
   0   6  14     2454.09     2353.44     43.27 o
   1   6  14      102.55      101.80      9.70 o
   2   6  14      250.72      238.15     13.41 o
   3   6  14      302.80      211.33     44.02 o
   4   6  14       29.86       12.29      9.20 o
   5   6  14       84.05       69.24     11.62 o
   6   6  14        0.05       -6.23      9.13 o
   7   6  14        8.39       -4.06     10.90 o
 -11   7  14       42.28       30.69     15.89 o
 -10   7  14       13.05       15.63     11.42 o
  -9   7  14        0.14        1.04      9.65 o
  -8   7  14        6.68       14.35      9.82 o
  -7   7  14     1143.58     1092.91     26.22 o
  -6   7  14      102.19      104.00     10.69 o
  -5   7  14       82.70       91.60      9.98 o
  -4   7  14       68.26       74.02      7.97 o
  -3   7  14     1339.68     1373.61     20.56 o
  -2   7  14       88.91       66.30      8.68 o
  -1   7  14       76.43       86.52      7.97 o
   0   7  14        5.86        5.73      6.60 o
   1   7  14      299.52      289.07     13.64 o
   2   7  14       23.40       16.07      7.44 o
   3   7  14        0.21       -0.39      7.31 o
   4   7  14      556.54      555.42     20.57 o
   5   7  14        0.70       15.51      9.63 o
   6   7  14       10.68        4.18      9.88 o
   7   7  14      217.64      196.54     18.36 o
 -10   8  14       55.14       63.14     14.21 o
  -9   8  14       23.31        7.51     10.34 o
  -8   8  14     1212.36     1236.00     34.95 o
  -7   8  14      115.03      114.41     13.85 o
  -6   8  14      151.11      151.59     11.85 o
  -5   8  14       12.99       14.20      7.24 o
  -4   8  14     1129.06     1100.83     24.84 o
  -3   8  14        0.55        5.44      5.99 o
  -2   8  14      270.34      283.06     11.80 o
  -1   8  14      560.38      563.28     17.77 o
   0   8  14      620.04      642.46     16.89 o
   1   8  14        0.82       -6.43      6.43 o
   2   8  14      694.35      702.44     19.80 o
   3   8  14      487.40      487.27     18.55 o
   4   8  14       71.27       91.82     11.69 o
   5   8  14      277.07      282.42     17.22 o
   6   8  14      542.59      640.15     24.53 o
   7   8  14        5.79      -11.99     11.99 o
 -10   9  14        0.42       13.14     11.30 o
  -9   9  14      312.26      300.25     20.98 o
  -8   9  14      232.88      215.59     18.15 o
  -7   9  14       54.00       69.17     12.65 o
  -6   9  14       14.36       10.66      9.05 o
  -5   9  14      129.88      143.19     11.58 o
  -4   9  14      141.85      160.42     12.78 o
  -3   9  14      588.14      567.19     19.03 o
  -2   9  14      724.70      704.14     20.96 o
  -1   9  14       79.11       46.82     15.05 o
   0   9  14        2.21       -4.70      5.84 o
   1   9  14      376.34      359.84     14.60 o
   2   9  14      104.94      101.75     10.37 o
   3   9  14      541.93      570.35     19.75 o
   4   9  14     1387.07     1427.55     34.10 o
   5   9  14      150.68      129.64     13.51 o
   6   9  14       40.94       21.07     10.71 o
 -10  10  14      312.54      288.04     25.71 o
  -9  10  14      129.01      128.95     16.63 o
  -8  10  14       34.53       16.05     11.12 o
  -7  10  14     1091.46     1034.29     32.13 o
  -6  10  14      313.14      282.08     18.51 o
  -5  10  14       89.70       87.84     10.06 o
  -4  10  14      421.21      414.63     16.96 o
  -3  10  14      226.85      231.34     13.77 o
  -2  10  14       48.92       57.64      9.47 o
  -1  10  14       33.78       38.77      7.84 o
   0  10  14      213.77      223.59     13.45 o
   1  10  14       89.25       73.91      9.15 o
   2  10  14      316.08      284.64     14.64 o
   3  10  14       61.47       40.22      9.72 o
   4  10  14       29.25       28.61      9.89 o
   5  10  14      155.50      172.89     14.81 o
   6  10  14        1.52       -5.89      9.50 o
 -10  11  14       23.90       40.81     16.21 o
  -9  11  14      100.37      111.92     16.27 o
  -8  11  14      804.12      793.19     30.68 o
  -7  11  14      858.41      841.59     32.70 o
  -6  11  14        0.04       10.60     10.21 o
  -5  11  14      541.47      527.90     23.71 o
  -4  11  14      173.38      177.72     13.01 o
  -3  11  14      720.51      693.44     22.31 o
  -2  11  14       78.23       80.97     10.33 o
  -1  11  14      368.27      373.96     17.20 o
   0  11  14      693.03      658.70     56.60 o
   1  11  14       23.10       15.94      7.29 o
   2  11  14      310.63      289.55     14.94 o
   3  11  14      913.82      985.84     25.18 o
   4  11  14      288.75      277.53     16.35 o
   5  11  14       13.19       16.64     10.14 o
   6  11  14        1.57       -7.68     10.47 o
 -10  12  14       14.53        4.36     13.80 o
  -9  12  14       46.00       58.84     14.15 o
  -8  12  14      347.99      363.67     22.82 o
  -7  12  14      148.28      133.56     15.73 o
  -6  12  14        2.58        4.76      9.89 o
  -5  12  14       33.30       35.14     11.36 o
  -4  12  14      103.34      105.03     13.66 o
  -3  12  14      587.76      614.98     20.18 o
  -2  12  14        0.19       -4.03      6.97 o
  -1  12  14      586.66      536.84     19.93 o
   0  12  14       93.05      102.24     12.63 o
   1  12  14      153.41      137.81     12.51 o
   2  12  14       14.16       29.67      8.64 o
   3  12  14       98.04      105.27     11.87 o
   4  12  14      424.07      413.08     19.12 o
   5  12  14        0.95       -8.28      8.28 o
   6  12  14      119.93      116.25     15.82 o
  -9  13  14      135.40      149.19     21.42 o
  -8  13  14      216.97      263.17     21.32 o
  -7  13  14      216.49      231.62     19.41 o
  -6  13  14       53.53       44.25     12.16 o
  -5  13  14       27.01       39.13     11.32 o
  -4  13  14       10.46        7.34      9.14 o
  -3  13  14        0.04       -2.20      8.99 o
  -2  13  14      108.95      104.98     11.34 o
  -1  13  14       21.34       26.53      8.96 o
   0  13  14        0.52       -8.42      8.42 o
   1  13  14        0.07        1.80     10.09 o
   2  13  14      510.65      525.62     21.24 o
   3  13  14        3.71       13.59      9.94 o
   4  13  14       84.79      103.69     12.81 o
   5  13  14      255.61      243.85     25.27 o
  -9  14  14       46.48       79.84     18.61 o
  -8  14  14      346.33      371.50     24.31 o
  -7  14  14       57.43       68.48     14.65 o
  -6  14  14       53.12       73.10     13.76 o
  -5  14  14      121.35      127.62     15.37 o
  -4  14  14      175.47      169.24     16.35 o
  -3  14  14       44.67       43.95     11.56 o
  -2  14  14        1.66        5.07      9.59 o
  -1  14  14      960.60      933.25     25.95 o
   0  14  14      107.19      127.27     12.84 o
   1  14  14      162.93      102.86     32.88 o
   2  14  14        5.65       14.71     11.27 o
   3  14  14      290.93      306.04     21.64 o
   4  14  14      335.62      367.28     20.79 o
   5  14  14       75.06       96.06     15.21 o
  -9  15  14       96.59      118.63     21.37 o
  -8  15  14       41.78       44.74     16.56 o
  -7  15  14      938.86      892.15     37.11 o
  -6  15  14      129.00      122.94     16.13 o
  -5  15  14      149.69      138.43     15.77 o
  -4  15  14      117.41      106.63     14.60 o
  -3  15  14       73.06       57.99     12.58 o
  -2  15  14      110.77      123.57     14.99 o
  -1  15  14      830.55      834.27     25.31 o
   0  15  14       47.08       52.02     10.78 o
   1  15  14       24.11       44.44     12.74 o
   2  15  14        9.98       21.68     12.01 o
   3  15  14       43.66       25.97     12.45 o
   4  15  14        0.04       -2.15     11.60 o
   5  15  14       44.18       23.47     14.07 o
  -8  16  14      444.69      511.52     32.97 o
  -7  16  14       10.74       19.61     12.18 o
  -6  16  14       12.52       14.17     11.58 o
  -5  16  14       17.71       16.31     13.50 o
  -4  16  14      191.37      208.21     18.48 o
  -3  16  14        3.95       -8.17      9.44 o
  -2  16  14      244.77      246.11     23.03 o
  -1  16  14        0.88       -2.11     10.31 o
   0  16  14       86.82       94.36     12.46 o
   1  16  14      113.46      141.34     14.56 o
   2  16  14      278.24      290.91     21.09 o
   3  16  14        1.37        4.33     11.43 o
   4  16  14      448.04      513.30     27.93 o
  -8  17  14        0.08        1.10     14.17 o
  -7  17  14      300.99      329.33     28.07 o
  -6  17  14      145.88      152.92     18.27 o
  -5  17  14      247.64      248.89     20.28 o
  -4  17  14        0.40       -1.53     10.03 o
  -3  17  14      554.93      580.50     26.82 o
  -2  17  14      994.15      956.70     32.90 o
  -1  17  14      415.17      465.26     24.48 o
   0  17  14       66.15       45.24     12.96 o
   1  17  14      256.70      240.43     17.48 o
   2  17  14      819.78      658.18    187.91 o
   3  17  14        0.01       -1.61     11.62 o
   4  17  14        9.01       14.03     13.73 o
  -7  18  14        2.22       17.87     14.67 o
  -6  18  14      121.14      111.18     17.08 o
  -5  18  14      309.18      297.83     22.10 o
  -4  18  14       62.31       74.26     14.45 o
  -3  18  14      408.07      433.66     24.90 o
  -2  18  14       52.40       20.16     12.45 o
  -1  18  14      153.84      169.96     17.94 o
   0  18  14       33.63       11.71     10.86 o
   1  18  14        0.47       -4.92     10.94 o
   2  18  14        0.33        4.78     11.33 o
   3  18  14        0.95      -10.96     10.96 o
  -6  19  14      368.47      427.50     31.10 o
  -5  19  14       52.66       55.11     14.41 o
  -4  19  14       36.27       28.37     12.61 o
  -3  19  14        0.07       -2.27     10.94 o
  -2  19  14      385.52      412.12     27.16 o
  -1  19  14       40.82       35.25     12.73 o
   0  19  14       83.95      124.53     16.66 o
   1  19  14      257.62      249.97     21.19 o
   2  19  14       89.10       90.50     15.96 o
   3  19  14        5.02       -7.02     17.30 o
  -6  20  14       95.34       92.88     19.65 o
  -5  20  14       81.38       89.63     19.18 o
  -4  20  14      290.17      287.34     22.38 o
  -3  20  14      182.17      133.88     17.22 o
  -2  20  14        2.46        2.40     11.20 o
  -1  20  14        8.14       -9.66     10.70 o
   0  20  14      192.28      205.48     20.13 o
   1  20  14       40.84       33.56     13.65 o
   2  20  14       29.64       27.03     13.54 o
  -4  21  14       17.96       20.94     13.04 o
  -3  21  14       17.43       25.71     13.46 o
  -2  21  14       26.46       19.84     13.15 o
  -1  21  14      262.62      289.47     22.72 o
   0  21  14      164.64      193.73     19.86 o
   1  21  14      312.45      354.26     24.53 o
  -3  22  14      121.39      140.69     18.99 o
  -2  22  14       14.51       -5.61     11.54 o
  -1  22  14        0.08      -10.93     11.64 o
 -11   0  15       22.61       16.29     15.87 o
  -9   0  15      869.25      964.82     57.16 o
  -7   0  15      103.93      117.41     11.68 o
  -5   0  15      531.45      504.79     19.35 o
  -3   0  15     1500.09     1383.03     27.25 o
  -1   0  15     1541.44     1676.66     43.87 o
   1   0  15     1365.36     1249.72     43.41 o
   3   0  15     1350.37     1379.41     40.34 o
   5   0  15        6.23       12.68     13.81 o
   7   0  15        6.19       19.03     18.75 o
 -11   1  15      111.55      120.00     22.84 o
 -10   1  15      655.45      407.29    190.08 o
  -9   1  15       77.83       73.25      9.63 o
  -8   1  15       28.96       36.58      7.13 o
  -7   1  15      104.10      117.20      8.24 o
  -6   1  15     1008.65     1019.73     17.26 o
  -5   1  15        3.33        4.61      4.77 o
  -4   1  15     1364.80     1345.15     20.63 o
  -3   1  15      140.14      124.14      7.77 o
  -2   1  15     1917.91     1827.42     25.50 o
  -1   1  15      384.29      396.44     14.13 o
   0   1  15        0.26       -1.12      5.65 o
   1   1  15       92.24       83.81     17.08 o
   2   1  15     2520.27     2639.07     36.58 o
   3   1  15      131.63      140.40     12.37 o
   4   1  15     1017.53     1060.42     26.93 o
   5   1  15       27.81       38.63     10.78 o
   6   1  15      557.68      622.80     26.81 o
   7   1  15        3.38        3.36     13.06 o
 -11   2  15       58.26       23.74     24.78 o
 -10   2  15      115.46      119.04     13.20 o
  -9   2  15       39.42       31.37      9.55 o
  -8   2  15      129.89      129.14     16.41 o
  -7   2  15      757.27      753.52     41.63 o
  -6   2  15      120.09      120.49      7.68 o
  -5   2  15     1118.34     1144.89     17.49 o
  -4   2  15      448.15      417.57     11.44 o
  -3   2  15      311.55      295.69     10.22 o
  -2   2  15       73.23       86.47      8.05 o
  -1   2  15      619.61      602.98     18.18 o
   0   2  15      139.92      120.07      9.70 o
   1   2  15      734.64      688.00     18.98 o
   2   2  15       71.55       72.70      9.86 o
   3   2  15      339.56      350.57     16.69 o
   4   2  15        2.66       -3.43      8.23 o
   5   2  15       43.82       47.66     11.48 o
   6   2  15        1.77       -0.37      9.96 o
   7   2  15      309.72      330.90     25.30 o
 -11   3  15        8.10       -2.57     15.59 o
 -10   3  15       86.80       96.82     19.00 o
  -9   3  15       76.43       73.06     10.86 o
  -8   3  15       51.75       67.40     10.32 o
  -7   3  15      371.07      407.53     15.07 o
  -6   3  15        8.70        7.71      4.90 o
  -5   3  15     1793.27     1795.76     21.03 o
  -4   3  15      748.67      754.17     15.43 o
  -3   3  15      134.00      122.98      7.34 o
  -2   3  15      565.47      594.71     16.71 o
  -1   3  15     1827.61     1651.23     25.24 o
   0   3  15        4.87        2.40      6.66 o
   1   3  15        0.20       -3.04      6.63 o
   2   3  15       14.26       -0.03      4.70 o
   3   3  15       32.86       25.98      9.19 o
   4   3  15      304.32      357.21     17.84 o
   5   3  15      865.28      912.97     26.82 o
   6   3  15      717.23      709.78     25.76 o
   7   3  15        0.10        1.28     13.22 o
 -11   4  15       82.87       53.25     31.34 o
 -10   4  15      105.94      100.21     24.76 o
  -9   4  15        0.61       -6.33      7.78 o
  -8   4  15     1421.57     1316.78     29.40 o
  -7   4  15      263.09      274.33     13.11 o
  -6   4  15      367.98      352.11     13.75 o
  -5   4  15      361.28      349.28     12.53 o
  -4   4  15     1467.30     1392.79     33.31 o
  -3   4  15       67.47       48.19      5.84 o
  -2   4  15      777.43      776.27     16.99 o
  -1   4  15      303.28      284.64     12.43 o
   0   4  15      805.71      699.08     18.17 o
   1   4  15      104.11      125.17     10.62 o
   2   4  15      153.76      192.85     12.68 o
   3   4  15      463.72      490.49     19.03 o
   4   4  15      119.09      117.37     12.70 o
   5   4  15        2.09       -2.08      9.51 o
   6   4  15        2.45        3.48      9.89 o
   7   4  15        7.01        6.83     14.07 o
 -11   5  15        2.97        6.73     11.87 o
 -10   5  15      805.24      860.35     31.30 o
  -9   5  15        0.00       -5.14      9.45 o
  -8   5  15     1836.94     1790.41     71.74 o
  -7   5  15       58.46       40.94      8.39 o
  -6   5  15      609.37      586.70     18.25 o
  -5   5  15      992.24      988.30     22.24 o
  -4   5  15      537.48      520.83     23.28 o
  -3   5  15       13.41        4.95      4.51 o
  -2   5  15      260.93      217.22     10.51 o
  -1   5  15      675.76      674.92     16.91 o
   0   5  15     1070.29     1221.95     23.05 o
   1   5  15       48.38       51.05      8.45 o
   2   5  15      938.49      949.41     23.19 o
   3   5  15        1.09       -3.76      7.78 o
   4   5  15      210.71      242.56     15.74 o
   5   5  15      306.55      377.64     19.51 o
   6   5  15       80.73       86.06     13.41 o
   7   5  15        4.48        4.70     13.04 o
 -10   6  15       44.98       38.91     12.79 o
  -9   6  15       46.44       33.56     11.80 o
  -8   6  15        1.03       17.42     10.40 o
  -7   6  15      616.75      610.51     20.93 o
  -6   6  15      228.50      250.19     14.40 o
  -5   6  15      227.74      233.30     11.59 o
  -4   6  15      886.03      865.53     19.30 o
  -3   6  15       66.04       56.33      7.39 o
  -2   6  15       50.34       51.72      6.45 o
  -1   6  15      330.86      335.59     12.93 o
   0   6  15      188.92      189.41     11.19 o
   1   6  15      555.52      603.70     18.19 o
   2   6  15      198.94      208.86     17.34 o
   3   6  15       84.37       80.51     11.86 o
   4   6  15      158.01      171.38     14.19 o
   5   6  15      261.20      301.78     17.91 o
   6   6  15      269.37      290.68     23.35 o
 -10   7  15       15.44        6.59     11.17 o
  -9   7  15       70.61       53.48     12.84 o
  -8   7  15      262.37      289.10     19.52 o
  -7   7  15      413.84      431.93     18.50 o
  -6   7  15      245.04      256.12     14.79 o
  -5   7  15      787.30      776.37     21.93 o
  -4   7  15      330.02      316.03     12.88 o
  -3   7  15       17.15       11.79      6.54 o
  -2   7  15      109.31      118.95      9.27 o
  -1   7  15      913.24      890.96     18.52 o
   0   7  15       35.49       30.56      7.43 o
   1   7  15       10.87        1.07      6.81 o
   2   7  15      210.52      186.75     12.68 o
   3   7  15      293.40      282.67     15.61 o
   4   7  15      484.83      550.23     20.85 o
   5   7  15      303.57      360.40     20.86 o
   6   7  15       80.15       95.47     15.06 o
 -10   8  15        3.62        6.54     10.84 o
  -9   8  15        9.62        7.04     10.67 o
  -8   8  15      133.63      127.94     15.11 o
  -7   8  15        0.10       -5.12      8.87 o
  -6   8  15       76.84       67.05      9.84 o
  -5   8  15       58.26       66.45      9.75 o
  -4   8  15       20.04       23.62      8.18 o
  -3   8  15      125.02      139.80      9.76 o
  -2   8  15       29.20       34.43      8.41 o
  -1   8  15      648.38      606.16     18.64 o
   0   8  15       88.05       86.00      8.94 o
   1   8  15      380.36      400.71     15.72 o
   2   8  15       19.47        7.33      8.06 o
   3   8  15      127.51      134.38     12.62 o
   4   8  15        0.26       -7.59      7.59 o
   5   8  15      930.95     1031.91     28.98 o
   6   8  15       27.71       29.81     12.21 o
 -10   9  15       86.92      117.53     19.97 o
  -9   9  15        0.75       -9.89      9.89 o
  -8   9  15       99.45       97.13     14.67 o
  -7   9  15     1465.52     1430.35     37.21 o
  -6   9  15      627.12      672.77     25.99 o
  -5   9  15       53.76       58.39      9.59 o
  -4   9  15       28.77       40.55      9.84 o
  -3   9  15      153.29      142.01     11.84 o
  -2   9  15       72.65       63.93     10.14 o
  -1   9  15      491.56      498.61     17.18 o
   0   9  15        0.05        0.12      7.16 o
   1   9  15       23.59       10.53      7.33 o
   2   9  15       54.27       55.08      9.41 o
   3   9  15       54.34       54.66     10.37 o
   4   9  15        1.11        2.40      8.63 o
   5   9  15       33.15       28.46     11.18 o
   6   9  15      112.94      123.30     16.07 o
 -10  10  15       39.59       36.97     15.75 o
  -9  10  15        0.79      -10.13     10.13 o
  -8  10  15      130.01      150.13     16.67 o
  -7  10  15      734.59      709.44     28.05 o
  -6  10  15      253.34      248.49     18.22 o
  -5  10  15        5.15       -4.95      8.82 o
  -4  10  15     2632.82     2489.03     48.15 o
  -3  10  15     1076.46     1047.63     26.35 o
  -2  10  15      382.17      373.15     17.13 o
  -1  10  15      982.52      792.29     69.71 o
   0  10  15       27.23       29.49      8.76 o
   1  10  15      766.69      756.62     23.20 o
   2  10  15       43.65       19.27      8.49 o
   3  10  15      614.55      650.50     21.77 o
   4  10  15      230.59      218.17     15.67 o
   5  10  15        7.26        9.81     10.31 o
   6  10  15      171.02      191.29     18.35 o
  -9  11  15      123.09      148.03     17.84 o
  -8  11  15      634.80      635.88     32.41 o
  -7  11  15       25.15       23.81     11.98 o
  -6  11  15      802.60      785.79     28.98 o
  -5  11  15      285.50      288.53     19.49 o
  -4  11  15      330.25      363.90     17.00 o
  -3  11  15        9.58       12.98      8.22 o
  -2  11  15      222.81      225.34     14.64 o
  -1  11  15      373.79      339.65     17.13 o
   0  11  15     1146.44     1079.14     31.22 o
   1  11  15       10.77        9.67      8.63 o
   2  11  15       63.05       66.06     11.65 o
   3  11  15       28.78       32.54     10.03 o
   4  11  15      597.68      661.71     23.11 o
   5  11  15       34.52       31.34     10.48 o
  -9  12  15       53.92       65.28     17.47 o
  -8  12  15      167.71      157.92     17.79 o
  -7  12  15      511.56      465.54     24.53 o
  -6  12  15       67.39       74.88     13.68 o
  -5  12  15      290.67      301.89     19.62 o
  -4  12  15      572.17      561.76     24.95 o
  -3  12  15      580.26      633.13     21.25 o
  -2  12  15     1527.50     1429.63     31.08 o
  -1  12  15      226.68      222.82     18.11 o
   0  12  15        3.43        1.68      7.78 o
   1  12  15      201.00      210.79     17.96 o
   2  12  15      486.56      469.22     20.78 o
   3  12  15      172.49      215.23     16.68 o
   4  12  15        5.51        7.09      9.45 o
   5  12  15      170.46      173.47     15.33 o
  -9  13  15      127.67      109.16     19.52 o
  -8  13  15      810.09      827.19     32.62 o
  -7  13  15        6.48       17.90     11.26 o
  -6  13  15       65.43       53.50     12.89 o
  -5  13  15      127.27      101.44     14.38 o
  -4  13  15       81.85       66.79     12.77 o
  -3  13  15       23.23       37.71     11.55 o
  -2  13  15        4.61        5.96      8.41 o
  -1  13  15       54.01       52.41     10.70 o
   0  13  15      518.40      513.74     23.90 o
   1  13  15      100.60       99.43     14.69 o
   2  13  15       10.18        5.89     11.00 o
   3  13  15       10.94       13.49     12.31 o
   4  13  15       77.12       82.47     13.93 o
   5  13  15        6.20       10.46     12.72 o
  -9  14  15        8.32       16.27     15.50 o
  -8  14  15        4.40       15.86     14.81 o
  -7  14  15      136.24      127.18     16.65 o
  -6  14  15        0.27        2.51     10.28 o
  -5  14  15      130.11      139.88     16.16 o
  -4  14  15       10.24       -7.25      8.99 o
  -3  14  15      107.29      100.81     14.50 o
  -2  14  15      145.43      133.94     15.62 o
  -1  14  15       21.27       19.56      9.66 o
   0  14  15      141.59      129.13     13.68 o
   1  14  15      187.94      158.52     16.62 o
   2  14  15      292.13      298.38     23.73 o
   3  14  15       45.01       31.28     13.12 o
   4  14  15        5.23       13.85     12.61 o
   5  14  15       28.15       16.36     15.69 o
  -8  15  15       38.48       42.41     16.23 o
  -7  15  15      182.12      210.08     20.17 o
  -6  15  15      244.14      235.09     20.24 o
  -5  15  15      161.20      168.29     17.53 o
  -4  15  15        2.69        4.83     10.00 o
  -3  15  15        4.69       17.55     10.89 o
  -2  15  15     1127.64     1100.20     34.31 o
  -1  15  15      241.63      253.07     19.54 o
   0  15  15        0.16        2.31      9.17 o
   1  15  15       51.47       34.22     13.22 o
   2  15  15      547.18      564.08     26.91 o
   3  15  15        4.17       16.38     12.53 o
   4  15  15      156.98      149.29     18.82 o
  -8  16  15       16.04       14.47     15.54 o
  -7  16  15      151.10      147.06     20.88 o
  -6  16  15       17.99       20.04     12.47 o
  -5  16  15      612.68      656.25     29.40 o
  -4  16  15       25.15       21.13     11.84 o
  -3  16  15      488.45      478.77     24.83 o
  -2  16  15       30.67       45.29     12.58 o
  -1  16  15      366.99      343.42     22.12 o
   0  16  15      277.88      298.86     21.43 o
   1  16  15      149.64      164.32     15.80 o
   2  16  15        0.39        7.25     12.10 o
   3  16  15       66.63       81.76     16.22 o
   4  16  15        2.13        0.88     12.60 o
  -7  17  15      141.72      152.24     22.06 o
  -6  17  15       52.14       72.68     15.44 o
  -5  17  15      292.40      263.08     21.49 o
  -4  17  15        0.00       -9.27      9.27 o
  -3  17  15        2.82       14.01     11.58 o
  -2  17  15        0.13        6.43     11.11 o
  -1  17  15       77.59       62.45     16.29 o
   0  17  15        0.76        8.57     11.52 o
   1  17  15       42.96       64.13     14.42 o
   2  17  15      219.13      230.79     34.12 o
   3  17  15        0.06       -7.87     11.75 o
  -6  18  15       21.69       18.69     15.08 o
  -5  18  15      130.45      116.79     17.28 o
  -4  18  15       26.01       28.14     12.79 o
  -3  18  15      204.88      240.05     20.34 o
  -2  18  15       58.77       50.81     13.88 o
  -1  18  15      352.37      348.05     23.41 o
   0  18  15      174.97      219.38     19.96 o
   1  18  15       27.01       31.00     13.45 o
   2  18  15        6.20        7.64     12.01 o
  -6  19  15        2.46        2.08     14.00 o
  -5  19  15        3.47        9.66     14.24 o
  -4  19  15       80.63       83.45     15.86 o
  -3  19  15       22.43       11.23     12.47 o
  -2  19  15      117.62      121.43     16.57 o
  -1  19  15        0.02       -1.03     10.34 o
   0  19  15      134.46      120.79     16.70 o
   1  19  15       99.32       73.17     15.68 o
   2  19  15        0.64      -11.31     11.31 o
  -5  20  15       47.69       50.01     16.96 o
  -4  20  15       32.47       27.44     15.49 o
  -3  20  15        1.05        3.41     11.86 o
  -2  20  15      253.81      217.28     20.64 o
  -1  20  15       40.33       37.99     14.04 o
   0  20  15       35.48       39.49     14.14 o
   1  20  15       59.75       79.30     15.90 o
  -3  21  15        3.46       -3.15     13.43 o
  -2  21  15      749.24      803.39     34.14 o
  -1  21  15       36.82       38.68     14.61 o
 -10   0  16      669.26      675.11     54.98 o
  -8   0  16      338.00      334.57     20.71 o
  -6   0  16        2.52        0.19      6.78 o
  -4   0  16      207.49      213.21     13.10 o
  -2   0  16       43.99       25.34     13.13 o
   0   0  16      381.24      413.04     21.59 o
   2   0  16      299.78      310.32     21.81 o
   4   0  16      289.87      290.93     24.11 o
   6   0  16      169.91      150.61     27.27 o
 -11   1  16       61.67       54.63     29.67 o
 -10   1  16        2.64        8.63      9.23 o
  -9   1  16       92.20      104.95     15.84 o
  -8   1  16        0.00       -2.22      6.60 o
  -7   1  16       13.76        9.45      6.01 o
  -6   1  16      274.77      273.88     10.63 o
  -5   1  16      591.32      574.98     13.47 o
  -4   1  16        0.23       -2.23      4.47 o
  -3   1  16     1324.45     1392.35     19.98 o
  -2   1  16     2219.98     2251.14     29.29 o
  -1   1  16     1277.33     1327.96     27.76 o
   0   1  16      170.48      107.39     24.50 o
   1   1  16      286.85      247.75     21.21 o
   2   1  16       26.75       26.88      8.86 o
   3   1  16      440.81      434.23     18.57 o
   4   1  16       67.92       54.28     11.22 o
   5   1  16       20.02       27.88     10.97 o
   6   1  16      184.61      188.03     19.99 o
 -10   2  16      804.08      844.42     61.09 o
  -9   2  16      478.50      524.73     20.55 o
  -8   2  16       35.85       32.60      8.68 o
  -7   2  16        7.68        5.06      6.55 o
  -6   2  16       28.18       28.30      6.42 o
  -5   2  16      134.02      119.30      7.57 o
  -4   2  16       23.46       15.26      5.38 o
  -3   2  16       65.83       69.44      6.65 o
  -2   2  16      295.65      294.05     12.61 o
  -1   2  16     2012.01     1873.35    110.26 o
   0   2  16       58.84       61.51      8.71 o
   1   2  16        0.73       -4.44      6.88 o
   2   2  16       55.64       54.62      9.73 o
   3   2  16      574.73      531.26     20.00 o
   4   2  16        1.63        9.47      9.50 o
   5   2  16        9.98       -7.26      9.10 o
   6   2  16       82.50       81.38     16.32 o
 -10   3  16      100.51       97.05     20.92 o
  -9   3  16       10.26       -3.66      8.15 o
  -8   3  16        0.66       -0.13      7.61 o
  -7   3  16      394.42      388.39     15.13 o
  -6   3  16      286.92      322.28     15.04 o
  -5   3  16        7.96        5.47      5.18 o
  -4   3  16        4.46       -3.17      4.39 o
  -3   3  16      325.84      297.15     10.38 o
  -2   3  16      226.21      204.34     10.82 o
  -1   3  16      183.56      194.01     11.18 o
   0   3  16       61.51       35.08      7.86 o
   1   3  16       51.88       49.49      8.81 o
   2   3  16      905.83      882.79     25.82 o
   3   3  16      235.64      266.58     15.69 o
   4   3  16       22.09       15.07      9.66 o
   5   3  16      420.81      485.01     21.90 o
   6   3  16        5.63       18.36     13.89 o
 -10   4  16        0.63       13.45     11.06 o
  -9   4  16        9.92       -0.72      9.23 o
  -8   4  16       18.47       30.21      9.55 o
  -7   4  16      101.39      105.69     11.25 o
  -6   4  16      341.25      331.36     13.93 o
  -5   4  16       84.19       70.37     15.85 o
  -4   4  16       12.72       12.45      5.50 o
  -3   4  16        0.02       -1.38      3.94 o
  -2   4  16      236.77      262.46     11.92 o
  -1   4  16        0.05        2.50      6.14 o
   0   4  16       74.65       71.74      8.94 o
   1   4  16      546.76      581.30     21.54 o
   2   4  16      391.62      415.09     17.54 o
   3   4  16      656.34      701.39     22.41 o
   4   4  16       10.07        5.49      9.06 o
   5   4  16      105.29      125.80     14.36 o
   6   4  16      159.51      170.29     19.98 o
 -10   5  16       14.72       12.76      9.29 o
  -9   5  16      402.94      449.48     26.96 o
  -8   5  16        0.03        9.47      7.62 o
  -7   5  16       55.52       55.81      9.38 o
  -6   5  16     1431.88     1411.10     42.13 o
  -5   5  16        0.49       -0.06      4.62 o
  -4   5  16       24.01       17.17      5.37 o
  -3   5  16       97.96       98.91      8.14 o
  -2   5  16      797.87      824.67     17.83 o
  -1   5  16     1352.77     1401.84     23.95 o
   0   5  16     1018.24      996.32     25.20 o
   1   5  16        1.47        0.69      7.03 o
   2   5  16      589.17      554.85     19.26 o
   3   5  16      982.58      788.25    117.92 o
   4   5  16      126.97      151.62     14.12 o
   5   5  16       39.18       44.79     11.61 o
   6   5  16       16.49       28.07     14.42 o
 -10   6  16       21.73       21.24     11.91 o
  -9   6  16       12.16       14.69     10.96 o
  -8   6  16      724.09      685.53     26.78 o
  -7   6  16     1775.86     1824.00     34.28 o
  -6   6  16      337.30      331.67     16.34 o
  -5   6  16       64.54       62.07      9.97 o
  -4   6  16      910.34      920.40     20.45 o
  -3   6  16     1750.91     1654.57     56.87 o
  -2   6  16     2079.01     2046.07     30.74 o
  -1   6  16      171.13      181.71     10.76 o
   0   6  16       13.07       13.39      7.18 o
   1   6  16        6.40        5.98      7.40 o
   2   6  16      601.37      565.11     19.45 o
   3   6  16       91.55       76.08     11.08 o
   4   6  16        0.55        0.17      9.13 o
   5   6  16      438.15      487.24     21.93 o
   6   6  16      161.08      156.37     19.63 o
 -10   7  16       22.93        9.96     11.71 o
  -9   7  16        4.42       11.03     11.16 o
  -8   7  16      235.79      264.58     19.41 o
  -7   7  16       63.06       60.82     12.02 o
  -6   7  16       50.61       61.31     10.03 o
  -5   7  16      548.10      577.03     20.03 o
  -4   7  16       27.72       21.62      8.42 o
  -3   7  16        8.59       12.50      6.61 o
  -2   7  16      110.23      112.05      9.55 o
  -1   7  16       12.27        5.16      7.25 o
   0   7  16      774.34      768.81     26.71 o
   1   7  16       88.97       66.31      9.47 o
   2   7  16       15.63       16.53      8.49 o
   3   7  16      403.84      412.19     18.55 o
   4   7  16      438.72      464.88     20.33 o
   5   7  16       41.92       33.95     11.58 o
   6   7  16       25.79       16.47     13.78 o
 -10   8  16      134.03      130.19     25.67 o
  -9   8  16       79.01      103.44     15.15 o
  -8   8  16      439.90      445.64     23.47 o
  -7   8  16       78.02       81.62     13.58 o
  -6   8  16      262.83      257.35     15.22 o
  -5   8  16       36.07       38.04      9.01 o
  -4   8  16      527.94      539.78     19.85 o
  -3   8  16      352.37      332.71     16.74 o
  -2   8  16     2105.25     2048.79     40.92 o
  -1   8  16      157.88      174.90     12.56 o
   0   8  16       57.70       40.29      9.07 o
   1   8  16       29.92       13.47      7.88 o
   2   8  16       22.38       19.96      8.96 o
   3   8  16        3.41       -3.75      8.49 o
   4   8  16     1344.06     1454.90     36.58 o
   5   8  16       15.51       24.69     11.09 o
   6   8  16      100.96      100.18     17.72 o
 -10   9  16       14.52       33.22     15.71 o
  -9   9  16      271.56      307.44     21.89 o
  -8   9  16      594.85      558.71     26.34 o
  -7   9  16      805.39      782.89     29.29 o
  -6   9  16       14.97       15.88      9.86 o
  -5   9  16      193.73      195.88     13.83 o
  -4   9  16      843.33      828.19     23.86 o
  -3   9  16      158.35      163.23     12.93 o
  -2   9  16        0.02       10.16      8.23 o
  -1   9  16      234.39      259.10     17.71 o
   0   9  16      739.51      739.02     22.33 o
   1   9  16      220.21      224.60     15.99 o
   2   9  16       94.82       90.49     11.05 o
   3   9  16      560.78      571.19     21.03 o
   4   9  16      583.90      662.52     23.83 o
   5   9  16        1.79       -4.56      9.80 o
  -9  10  16      236.45      256.90     20.82 o
  -8  10  16      314.52      356.46     22.80 o
  -7  10  16        0.04       -1.39      9.95 o
  -6  10  16      224.77      214.75     17.88 o
  -5  10  16      109.75      114.83     14.21 o
  -4  10  16      138.79      158.13     13.15 o
  -3  10  16       15.09        7.48      8.19 o
  -2  10  16     1159.39     1148.33     28.52 o
  -1  10  16      668.22      634.63     29.60 o
   0  10  16      380.58      334.42     19.85 o
   1  10  16      262.73      250.96     16.02 o
   2  10  16     1071.17     1059.63     29.26 o
   3  10  16      122.49      121.48     12.93 o
   4  10  16      142.06      143.53     14.38 o
   5  10  16       22.94       24.08     11.64 o
  -9  11  16      134.61      153.39     20.68 o
  -8  11  16      209.00      238.77     20.29 o
  -7  11  16      168.50      152.90     17.03 o
  -6  11  16      267.07      319.29     20.76 o
  -5  11  16      934.30      983.32     31.82 o
  -4  11  16       65.64       60.38     12.33 o
  -3  11  16      229.50      248.82     17.43 o
  -2  11  16      423.90      412.77     18.77 o
  -1  11  16     1771.76     1678.63     34.73 o
   0  11  16      316.65      281.44     19.21 o
   1  11  16       27.35       25.11     11.35 o
   2  11  16      221.14      234.42     19.55 o
   3  11  16      167.24      146.62     15.21 o
   4  11  16        4.87        1.38     10.85 o
   5  11  16      152.86      157.08     26.23 o
  -9  12  16       80.57       78.93     18.35 o
  -8  12  16        0.94       11.33     11.03 o
  -7  12  16       40.36       47.59     13.26 o
  -6  12  16      407.61      386.05     23.07 o
  -5  12  16      254.33      288.87     20.09 o
  -4  12  16       88.05       95.30     14.11 o
  -3  12  16      458.08      440.48     23.22 o
  -2  12  16      151.84      167.32     14.07 o
  -1  12  16      578.49      537.42     21.73 o
   0  12  16        6.58        2.56      9.79 o
   1  12  16      380.73      394.57     23.08 o
   2  12  16      438.08      455.81     24.76 o
   3  12  16       46.87       45.29     14.08 o
   4  12  16      108.78      126.84     15.65 o
   5  12  16      155.29      200.54     44.55 o
  -8  13  16       47.26       41.68     16.00 o
  -7  13  16       89.91       96.28     15.78 o
  -6  13  16      284.22      254.69     20.10 o
  -5  13  16      657.38      667.92     28.40 o
  -4  13  16      260.26      233.43     18.52 o
  -3  13  16      133.96      148.81     15.96 o
  -2  13  16      105.04      111.71     12.74 o
  -1  13  16      187.15      159.05     14.29 o
   0  13  16      387.84      332.27     26.39 o
   1  13  16       15.17        6.02     10.99 o
   2  13  16      122.18      146.94     17.42 o
   3  13  16       74.32       54.99     14.81 o
   4  13  16        0.10       -2.11     12.50 o
  -8  14  16       58.89       60.63     17.66 o
  -7  14  16       16.72       35.99     13.22 o
  -6  14  16      143.71      182.93     18.20 o
  -5  14  16       16.21       40.74     12.77 o
  -4  14  16        3.71       -5.49      9.74 o
  -3  14  16       21.90       16.71     11.03 o
  -2  14  16      196.38      194.67     17.83 o
  -1  14  16      590.83      557.65     22.68 o
   0  14  16       55.41       69.56     12.34 o
   1  14  16       18.95       25.38     12.17 o
   2  14  16        1.23       -9.54     11.04 o
   3  14  16      167.80      177.99     19.68 o
   4  14  16       65.00       69.87     15.91 o
  -8  15  16       36.93       34.67     15.96 o
  -7  15  16       19.70       17.47     14.94 o
  -6  15  16      115.90       79.05     15.45 o
  -5  15  16     1621.07     1569.73     42.69 o
  -4  15  16       13.65       11.65     10.94 o
  -3  15  16      123.21      118.03     15.57 o
  -2  15  16       41.80       39.10     13.03 o
  -1  15  16      332.15      328.66     22.26 o
   0  15  16      347.95      356.64     19.82 o
   1  15  16      493.84      335.69    107.35 o
   2  15  16        5.11        5.17     11.86 o
   3  15  16       40.93       43.50     14.32 o
  -7  16  16      158.31      180.31     23.30 o
  -6  16  16        0.81        7.63     12.00 o
  -5  16  16      304.74      306.47     22.78 o
  -4  16  16      443.24      474.60     25.77 o
  -3  16  16       31.81       21.78     12.18 o
  -2  16  16      141.87      155.34     17.61 o
  -1  16  16      693.30      696.68     30.13 o
   0  16  16      369.57      380.74     24.03 o
   1  16  16       50.74       59.30     12.76 o
   2  16  16      887.74      934.35     34.84 o
   3  16  16      134.64      152.38     18.97 o
  -7  17  16       14.36       -1.60     13.79 o
  -6  17  16      518.25      583.88     34.51 o
  -5  17  16      964.78      985.67     36.27 o
  -4  17  16        6.70       14.57     12.18 o
  -3  17  16       38.09       39.51     13.10 o
  -2  17  16     1030.52     1009.39     35.44 o
  -1  17  16      229.30      253.73     21.07 o
   0  17  16       10.90       31.76     13.07 o
   1  17  16      106.16       98.78     16.16 o
   2  17  16       17.43       29.53     15.88 o
  -6  18  16        2.36      -10.61     12.62 o
  -5  18  16        2.88        4.70     13.56 o
  -4  18  16      159.98      180.01     19.43 o
  -3  18  16       64.68       62.98     14.76 o
  -2  18  16       14.57       33.75     13.20 o
  -1  18  16       45.39       49.70     16.48 o
   0  18  16       48.32       61.96     14.96 o
   1  18  16       23.91       36.28     14.46 o
   2  18  16        4.49       -7.84     11.67 o
  -5  19  16       73.05       60.56     18.30 o
  -4  19  16      152.94      147.08     28.83 o
  -3  19  16       63.87       76.46     15.71 o
  -2  19  16      516.54      512.68     27.97 o
  -1  19  16        8.67        4.14     11.45 o
   0  19  16       25.71       25.79     13.55 o
   1  19  16       71.74       57.11     15.27 o
  -3  20  16       40.39       51.16     17.60 o
  -2  20  16      418.97      444.49     26.56 o
  -1  20  16      183.59      173.66     19.69 o
  -9   0  17      328.63      349.43     42.06 o
  -7   0  17      900.69      917.13     31.24 o
  -5   0  17     1061.92     1065.63     32.78 o
  -3   0  17      793.22      796.50     23.00 o
  -1   0  17      870.81      955.71     30.32 o
   1   0  17        0.17        1.46     11.13 o
   3   0  17      107.34      103.75     17.18 o
   5   0  17       57.67      114.22     20.50 o
 -10   1  17       53.64       16.29     19.90 o
  -9   1  17        4.55       -6.85     10.66 o
  -8   1  17       83.30       82.76     12.23 o
  -7   1  17       62.58       64.08      8.75 o
  -6   1  17      216.20      205.27     10.72 o
  -5   1  17      115.38      125.36      8.01 o
  -4   1  17       14.33        8.10      5.06 o
  -3   1  17        3.12       10.02      5.25 o
  -2   1  17      580.49      505.39     15.82 o
  -1   1  17      252.92      220.68     12.16 o
   0   1  17        7.31       14.81      6.29 o
   1   1  17      127.09      132.62     11.40 o
   2   1  17      238.67      244.81     14.93 o
   3   1  17       38.26       29.60      9.91 o
   4   1  17     1426.41     1539.79     37.34 o
   5   1  17      408.79      453.60     27.05 o
   6   1  17       52.50       60.19     16.51 o
 -10   2  17      246.83      254.47     29.01 o
  -9   2  17       50.62       69.76     14.63 o
  -8   2  17      101.65       87.06     18.60 o
  -7   2  17      618.85      614.82     18.49 o
  -6   2  17       11.83       19.05      7.08 o
  -5   2  17        5.53       -0.30      5.20 o
  -4   2  17      651.06      686.22     14.83 o
  -3   2  17      142.59      142.09      8.48 o
  -2   2  17        3.72        5.47      6.16 o
  -1   2  17        1.97        9.24      6.55 o
   0   2  17      185.99      181.36     11.98 o
   1   2  17       11.26        5.64      7.70 o
   2   2  17      307.13      271.52     23.73 o
   3   2  17      168.99      177.92     14.31 o
   4   2  17       47.96       65.61     12.18 o
   5   2  17       18.64       44.53     12.17 o
   6   2  17        0.07       -4.37     12.89 o
 -10   3  17      156.06      128.80     23.14 o
  -9   3  17        2.90       -0.22      9.29 o
  -8   3  17      315.58      314.81     17.06 o
  -7   3  17        4.00        5.94      6.66 o
  -6   3  17      306.15      342.46     14.27 o
  -5   3  17       38.34       27.45      7.03 o
  -4   3  17      163.13      152.04      9.33 o
  -3   3  17      619.13      635.50     14.51 o
  -2   3  17      678.60      639.12     17.09 o
  -1   3  17        0.82        1.37      6.08 o
   0   3  17      389.72      367.01     15.70 o
   1   3  17       83.57       84.62     10.45 o
   2   3  17       38.55       41.83      9.55 o
   3   3  17        0.01       -6.95      8.19 o
   4   3  17      377.91      382.00     19.60 o
   5   3  17       42.78       53.86     12.52 o
   6   3  17      261.86      238.87     22.59 o
 -10   4  17      314.88      353.22     32.52 o
  -9   4  17        3.92       -8.14      9.29 o
  -8   4  17      200.94      210.76     14.86 o
  -7   4  17      361.99      407.40     18.03 o
  -6   4  17      498.64      465.91     18.56 o
  -5   4  17       43.32       39.30      7.50 o
  -4   4  17       84.97       87.99      8.97 o
  -3   4  17       29.06       36.50      6.76 o
  -2   4  17     1044.91     1016.35     30.47 o
  -1   4  17       40.38       30.04      7.55 o
   0   4  17      474.31      489.70     17.08 o
   1   4  17      116.57      110.67     10.91 o
   2   4  17        6.98        2.70      8.35 o
   3   4  17      106.52      122.70     12.88 o
   4   4  17      428.97      453.50     20.70 o
   5   4  17        5.58        9.90     11.63 o
 -10   5  17      251.90      257.11     20.29 o
  -9   5  17       17.13       11.19     11.16 o
  -8   5  17      183.42      213.26     17.47 o
  -7   5  17       84.51       95.15     11.62 o
  -6   5  17      346.49      376.28     17.31 o
  -5   5  17      113.40      120.86     11.43 o
  -4   5  17      436.77      330.95     58.68 o
  -3   5  17      133.13      136.49     10.43 o
  -2   5  17      221.86      225.19     13.53 o
  -1   5  17      694.69      724.35     18.71 o
   0   5  17      988.00     1079.34     23.50 o
   1   5  17       29.70       36.01      8.83 o
   2   5  17       51.89       43.81      9.98 o
   3   5  17      175.36      183.73     17.38 o
   4   5  17      638.82      690.27     26.92 o
   5   5  17       34.26       36.03     13.14 o
 -10   6  17       85.79       67.79     13.85 o
  -9   6  17      261.63      190.60     33.68 o
  -8   6  17      102.77       75.47     27.36 o
  -7   6  17       71.99       54.21     11.47 o
  -6   6  17      120.99      126.25     12.03 o
  -5   6  17       61.40       46.96      9.57 o
  -4   6  17      549.98      512.30     34.03 o
  -3   6  17     1543.54     1481.11     26.72 o
  -2   6  17      341.06      317.27     16.48 o
  -1   6  17        3.03       -4.19      7.12 o
   0   6  17      528.03      531.65     17.62 o
   1   6  17      706.46      692.73     20.60 o
   2   6  17      169.76      187.82     13.99 o
   3   6  17     1064.16     1083.03     27.91 o
   4   6  17      281.62      300.91     18.41 o
   5   6  17      500.18      556.47     33.23 o
 -10   7  17      145.04      159.57     20.70 o
  -9   7  17       33.54       40.39     12.80 o
  -8   7  17      106.27      133.15     16.04 o
  -7   7  17       30.56       29.14     10.99 o
  -6   7  17      280.87      316.54     16.84 o
  -5   7  17      378.17      351.40     17.13 o
  -4   7  17       30.19       25.60      8.93 o
  -3   7  17      250.29      202.03     37.99 o
  -2   7  17      127.30      134.01     12.70 o
  -1   7  17      325.80      334.44     16.02 o
   0   7  17      396.48      351.21     17.32 o
   1   7  17      240.54      251.52     14.32 o
   2   7  17       72.20       64.31     10.68 o
   3   7  17      120.93      119.36     13.16 o
   4   7  17        7.50       13.29      8.45 o
   5   7  17       16.83        5.54     13.18 o
  -9   8  17       32.85       26.63     12.41 o
  -8   8  17        4.46        8.74     10.88 o
  -7   8  17      245.50      275.30     19.44 o
  -6   8  17       66.71       61.73     12.51 o
  -5   8  17        3.09       -5.70      7.30 o
  -4   8  17      694.59      695.91     22.63 o
  -3   8  17       90.56      102.75     11.67 o
  -2   8  17      646.11      586.19     21.36 o
  -1   8  17      257.19      241.58     17.79 o
   0   8  17      520.78      523.37     19.92 o
   1   8  17      679.67      646.20     22.91 o
   2   8  17      671.39      655.82     24.37 o
   3   8  17       52.68       94.83     12.27 o
   4   8  17        0.01       -9.02      9.02 o
   5   8  17      111.24      132.88     18.32 o
  -9   9  17        0.64        8.60     11.25 o
  -8   9  17      386.17      394.30     23.49 o
  -7   9  17       52.82       70.06     13.57 o
  -6   9  17      361.43      355.48     21.50 o
  -5   9  17       57.94       61.87     10.76 o
  -4   9  17      688.88      727.28     23.28 o
  -3   9  17      239.35      222.57     15.08 o
  -2   9  17       11.56       21.18      8.24 o
  -1   9  17       89.32       83.05     12.95 o
   0   9  17        0.06       -9.30      9.30 o
   1   9  17      182.34      172.28     17.10 o
   2   9  17       21.24       14.04     10.39 o
   3   9  17        0.28        6.13     10.57 o
   4   9  17        2.72        0.52     10.00 o
   5   9  17       25.15       11.37     13.02 o
  -9  10  17      160.31      131.75     20.12 o
  -8  10  17       35.27       33.20     12.52 o
  -7  10  17      483.30      474.67     24.80 o
  -6  10  17      351.60      372.33     22.22 o
  -5  10  17       44.97       56.69     13.00 o
  -4  10  17      170.21      172.58     14.06 o
  -3  10  17       73.29       72.24     11.06 o
  -2  10  17      417.74      394.12     18.98 o
  -1  10  17      261.88      273.42     18.93 o
   0  10  17        8.58        6.04     10.28 o
   1  10  17      109.46      120.38     15.73 o
   2  10  17      650.28      663.14     29.21 o
   3  10  17     1159.49     1201.79     33.69 o
   4  10  17       97.21      102.03     15.16 o
  -9  11  17       12.28       10.72     15.28 o
  -8  11  17        2.25       -3.61     10.70 o
  -7  11  17       55.23       40.93     12.90 o
  -6  11  17      250.69      257.62     19.77 o
  -5  11  17       95.13      104.19     14.59 o
  -4  11  17      436.81      452.08     23.30 o
  -3  11  17       24.70       30.28      9.58 o
  -2  11  17      760.43      724.72     24.39 o
  -1  11  17     1033.60      999.02     32.92 o
   0  11  17      342.37      361.94     21.50 o
   1  11  17       22.26       20.01     12.07 o
   2  11  17       81.33       80.68     15.37 o
   3  11  17       72.45       91.43     16.32 o
   4  11  17      182.21      206.39     21.28 o
  -8  12  17       37.78       56.96     17.33 o
  -7  12  17       14.50       24.41     12.26 o
  -6  12  17      123.53      115.53     15.75 o
  -5  12  17       63.04       38.67     12.28 o
  -4  12  17       30.84       27.03     11.28 o
  -3  12  17       15.48        5.43      9.99 o
  -2  12  17      175.34      212.85     15.84 o
  -1  12  17      378.52      403.95     19.76 o
   0  12  17      162.13      153.74     16.58 o
   1  12  17       75.20       80.24     14.63 o
   2  12  17       21.43       35.40     13.20 o
   3  12  17       52.07       44.56     14.63 o
   4  12  17      304.64      270.99     55.33 o
  -8  13  17      433.72      417.28     29.62 o
  -7  13  17       71.34       53.69     14.12 o
  -6  13  17      128.94      124.59     16.71 o
  -5  13  17      188.86      196.51     18.19 o
  -4  13  17       18.36       12.72     10.75 o
  -3  13  17      396.40      402.66     22.83 o
  -2  13  17      249.57      220.92     18.97 o
  -1  13  17      524.47      527.06     22.69 o
   0  13  17       91.07       43.48     21.03 o
   1  13  17       37.22       33.63     12.83 o
   2  13  17      114.34      143.61     17.72 o
   3  13  17       27.41       15.77     13.91 o
  -8  14  17       41.05       49.05     17.36 o
  -7  14  17       84.41       60.69     17.02 o
  -6  14  17        7.66        8.16     11.11 o
  -5  14  17      510.30      538.36     27.84 o
  -4  14  17      124.94      121.56     16.12 o
  -3  14  17       61.45       76.96     14.27 o
  -2  14  17      374.35      356.97     22.77 o
  -1  14  17      636.47      622.61     32.15 o
   0  14  17      166.29      169.40     15.67 o
   1  14  17       65.86       58.71     14.30 o
   2  14  17      211.70      209.99     23.73 o
   3  14  17       29.02       16.19     13.67 o
  -7  15  17       14.32        0.04     13.57 o
  -6  15  17      254.70      234.55     20.83 o
  -5  15  17        8.50        9.61     11.82 o
  -4  15  17       18.91       13.39     11.76 o
  -3  15  17       30.83       20.21     11.82 o
  -2  15  17      420.66      440.99     25.35 o
  -1  15  17      118.53      120.95     16.74 o
   0  15  17      191.83      211.92     19.73 o
   1  15  17       89.98       92.13     15.05 o
   2  15  17       20.53       37.84     13.82 o
   3  15  17       47.41       35.98     14.91 o
  -6  16  17        0.00       -9.49     13.08 o
  -5  16  17      104.83       98.24     16.66 o
  -4  16  17       32.46       31.66     13.18 o
  -3  16  17      448.63      454.74     25.64 o
  -2  16  17       52.04       52.08     14.38 o
  -1  16  17      210.40      201.83     19.55 o
   0  16  17       60.12       94.52     16.22 o
   1  16  17        7.99       -2.45     11.63 o
   2  16  17      133.96      163.84     19.41 o
  -6  17  17        0.02       -1.50     13.28 o
  -5  17  17      235.27      217.50     24.20 o
  -4  17  17        0.25       -5.36     10.74 o
  -3  17  17       43.92       41.79     14.03 o
  -2  17  17       29.93       19.88     12.51 o
  -1  17  17       14.62       32.18     13.58 o
   0  17  17      343.65      356.15     24.03 o
   1  17  17        0.49       -9.78     11.12 o
  -5  18  17       11.08        2.71     13.91 o
  -4  18  17        0.53        4.78     13.53 o
  -3  18  17        2.75        2.84     11.88 o
  -2  18  17        4.98       -1.98     11.37 o
  -1  18  17       20.09       25.15     13.41 o
   0  18  17       90.72      109.55     16.89 o
  -3  19  17      221.90      204.63     24.17 o
  -2  19  17      267.25      312.73     27.75 o
  -1  19  17        1.75       -6.96     14.00 o
 -10   0  18       14.25       23.74     24.44 o
  -8   0  18       37.92       28.72     14.41 o
  -6   0  18      102.53      106.98     14.31 o
  -4   0  18      149.46      133.51     11.93 o
  -2   0  18     3622.36     3475.38     89.06 o
   0   0  18      766.38      706.44     30.09 o
   2   0  18     2605.40     2616.67     57.15 o
   4   0  18     1028.58     1062.98     42.19 o
 -10   1  18        3.30       -7.85     20.42 o
  -9   1  18      148.88      175.35     19.21 o
  -8   1  18       16.75       17.35     11.89 o
  -7   1  18      182.35      191.64     13.66 o
  -6   1  18      750.03      812.23     22.86 o
  -5   1  18       13.80       13.63      6.23 o
  -4   1  18       44.50       33.54      6.90 o
  -3   1  18     1126.72     1140.17     19.73 o
  -2   1  18       34.19       28.02      7.44 o
  -1   1  18      177.18      176.96     11.70 o
   0   1  18      265.78      249.63     13.78 o
   1   1  18       44.75       24.31      9.09 o
   2   1  18      514.19      546.78     20.51 o
   3   1  18      102.83      108.32     12.90 o
   4   1  18      305.90      324.16     18.93 o
   5   1  18       52.39       41.15     15.26 o
 -10   2  18      646.31      756.97     61.79 o
  -9   2  18      156.05      128.09     21.14 o
  -8   2  18     1069.93     1046.49     68.34 o
  -7   2  18      567.64      627.25     24.35 o
  -6   2  18       32.01       34.40      7.91 o
  -5   2  18      383.20      421.91     15.75 o
  -4   2  18      424.75      424.25     14.20 o
  -3   2  18      284.07      288.07     12.59 o
  -2   2  18        0.10       -3.73      6.14 o
  -1   2  18      384.75      416.13     15.91 o
   0   2  18       25.18       16.04      7.79 o
   1   2  18       83.70       96.78     11.03 o
   2   2  18      104.43       93.28     20.28 o
   3   2  18        0.76       -4.15      8.98 o
   4   2  18       84.13       51.64     12.19 o
   5   2  18        0.12       -4.48     13.06 o
 -10   3  18      347.61      361.56     32.62 o
  -9   3  18        9.26        4.71     14.39 o
  -8   3  18       45.97       60.66     12.19 o
  -7   3  18      478.78      385.99     81.01 o
  -6   3  18        2.62       -0.33      7.26 o
  -5   3  18      492.34      524.51     17.20 o
  -4   3  18     1267.53     1262.32     26.95 o
  -3   3  18      346.76      334.92     13.26 o
  -2   3  18      134.71      151.84     12.24 o
  -1   3  18      431.10      410.99     44.67 o
   0   3  18        2.35        7.60      7.47 o
   1   3  18        5.76        0.70      7.88 o
   2   3  18        0.39       -8.08      8.08 o
   3   3  18       50.95       47.06     11.07 o
   4   3  18        6.98       14.58     10.47 o
   5   3  18      131.99      145.25     19.01 o
 -10   4  18       19.45       19.10     17.60 o
  -9   4  18       15.23        3.23     14.92 o
  -8   4  18       38.90       41.42     10.41 o
  -7   4  18       40.33       43.62      9.98 o
  -6   4  18      325.09      292.72     46.93 o
  -5   4  18      122.55      125.22     10.58 o
  -4   4  18       24.52       25.31      7.81 o
  -3   4  18      232.22      232.97     13.05 o
  -2   4  18      197.29      184.10     33.51 o
  -1   4  18      220.72      211.68     14.24 o
   0   4  18      294.47      269.26     14.33 o
   1   4  18      308.38      318.12     16.20 o
   2   4  18      434.62      427.83     18.85 o
   3   4  18      339.64      306.30     53.03 o
   4   4  18        2.37       -9.57      9.57 o
   5   4  18       64.11       61.22     16.21 o
  -9   5  18        3.21       -5.17      9.87 o
  -8   5  18      291.76      317.99     20.35 o
  -7   5  18      312.91      338.49     17.72 o
  -6   5  18      127.21      126.19     13.65 o
  -5   5  18        0.53        1.53      6.74 o
  -4   5  18      443.36      406.77     16.40 o
  -3   5  18     1353.57     1234.51     64.30 o
  -2   5  18      431.73      410.02     20.29 o
  -1   5  18       67.85       79.95     11.14 o
   0   5  18        2.84       -0.85      8.16 o
   1   5  18     1502.83     1548.92     33.04 o
   2   5  18        4.43       -2.94      8.57 o
   3   5  18      108.99      125.28     13.43 o
   4   5  18       11.23       20.97     11.02 o
   5   5  18      120.20      117.15     24.03 o
  -9   6  18        0.91       -4.39     10.25 o
  -8   6  18      363.82      331.34     20.63 o
  -7   6  18      628.82      655.88     31.24 o
  -6   6  18      226.26      254.56     17.78 o
  -5   6  18      318.04      242.83     34.77 o
  -4   6  18        2.28        1.46      5.54 o
  -3   6  18       26.07       34.45      8.27 o
  -2   6  18        3.61        8.76      8.26 o
  -1   6  18      772.38      743.64     27.39 o
   0   6  18     1161.31     1104.47     28.23 o
   1   6  18        2.28        2.11      8.91 o
   2   6  18      259.08      217.58     14.92 o
   3   6  18      167.05      181.38     15.26 o
   4   6  18       87.92       66.55     12.43 o
   5   6  18       99.67       75.32     16.93 o
  -9   7  18       52.29       51.32     13.49 o
  -8   7  18      151.74      165.35     17.22 o
  -7   7  18      384.56      437.05     23.09 o
  -6   7  18      407.38      437.68     19.32 o
  -5   7  18       81.13       81.43     11.07 o
  -4   7  18       20.44       13.38      8.53 o
  -3   7  18       68.95       74.92     11.08 o
  -2   7  18      257.59      247.70     16.10 o
  -1   7  18      121.85      150.63     15.38 o
   0   7  18      200.49      226.32     18.30 o
   1   7  18      468.70      456.92     20.77 o
   2   7  18      153.04      155.50     15.24 o
   3   7  18       16.21       26.01     10.57 o
   4   7  18       32.22       18.61     12.31 o
  -9   8  18        5.49       -0.34     12.93 o
  -8   8  18        5.10        3.94     10.42 o
  -7   8  18       27.12       36.07     12.33 o
  -6   8  18       32.96       30.22     11.33 o
  -5   8  18       93.84       85.49     11.65 o
  -4   8  18     1308.20     1289.71     30.58 o
  -3   8  18       76.23       71.14     11.23 o
  -2   8  18      134.33      177.46     14.53 o
  -1   8  18        0.06        0.16      9.79 o
   0   8  18        0.17        0.27     10.01 o
   1   8  18       64.20       54.58     13.15 o
   2   8  18      682.87      734.28     26.29 o
   3   8  18      113.59      108.78     16.41 o
   4   8  18      125.47      111.36     19.79 o
  -9   9  18       79.04       60.97     16.63 o
  -8   9  18      126.83      112.10     16.05 o
  -7   9  18      289.62      294.02     20.83 o
  -6   9  18       14.73       20.06     11.02 o
  -5   9  18       84.56       70.48     13.48 o
  -4   9  18        6.69       19.01      9.24 o
  -3   9  18      500.35      534.97     21.46 o
  -2   9  18       16.83        9.32      7.03 o
  -1   9  18      168.61      179.25     16.76 o
   0   9  18      123.54      146.99     16.25 o
   1   9  18      433.53      392.04     23.35 o
   2   9  18       40.06       19.74     13.14 o
   3   9  18       68.35       67.84     15.57 o
   4   9  18        0.86        6.85     15.28 o
  -8  10  18      636.77      585.32     28.27 o
  -7  10  18      206.68      202.35     18.73 o
  -6  10  18      444.81      452.48     24.35 o
  -5  10  18       90.75       96.99     14.46 o
  -4  10  18       85.20       78.52     13.67 o
  -3  10  18       85.52       80.39     11.90 o
  -2  10  18      288.14      294.05     17.68 o
  -1  10  18       14.09       31.20     11.72 o
   0  10  18      426.48      471.61     24.24 o
   1  10  18       30.40       36.01     12.72 o
   2  10  18      224.31      237.60     21.11 o
   3  10  18       69.43       79.28     16.45 o
   4  10  18      284.49      229.72     50.88 o
  -8  11  18       93.34       75.25     17.59 o
  -7  11  18        4.64        2.99     10.63 o
  -6  11  18      380.49      382.98     23.29 o
  -5  11  18       85.43       70.08     13.76 o
  -4  11  18      500.81      533.94     25.70 o
  -3  11  18      387.38      374.98     19.35 o
  -2  11  18       16.55       23.08      9.75 o
  -1  11  18       74.17       61.53     16.76 o
   0  11  18       63.74       74.34     14.22 o
   1  11  18      579.38      605.16     27.94 o
   2  11  18       83.03       94.63     16.44 o
   3  11  18       84.17       77.49     16.37 o
  -8  12  18      269.24      278.48     25.94 o
  -7  12  18      134.95      130.14     19.58 o
  -6  12  18       72.74       82.88     15.04 o
  -5  12  18       47.99       62.27     13.65 o
  -4  12  18       33.97       41.69     14.06 o
  -3  12  18        2.25        7.74     10.26 o
  -2  12  18        2.11        0.51      9.74 o
  -1  12  18      121.12      119.40     13.98 o
   0  12  18      213.83      251.46     20.07 o
   1  12  18        1.75       -1.00     11.31 o
   2  12  18       97.57       97.91     16.78 o
   3  12  18      700.96      761.60     39.24 o
  -7  13  18      291.78      313.36     26.48 o
  -6  13  18        7.75       14.70     11.55 o
  -5  13  18       40.35       49.77     13.29 o
  -4  13  18      302.89      292.05     21.32 o
  -3  13  18      112.16       87.30     14.95 o
  -2  13  18        0.16        2.98     11.04 o
  -1  13  18        6.04       13.80     10.14 o
   0  13  18       32.93       30.04     11.51 o
   1  13  18       19.40       18.84     12.86 o
   2  13  18       18.38       12.13     13.13 o
   3  13  18       56.67       65.03     19.40 o
  -7  14  18       48.74       59.36     17.33 o
  -6  14  18       35.72       38.21     15.69 o
  -5  14  18       19.95       20.97     12.19 o
  -4  14  18       33.70       27.00     12.63 o
  -3  14  18       10.98       16.63     11.76 o
  -2  14  18       35.19       46.88     13.65 o
  -1  14  18      218.71      231.87     20.16 o
   0  14  18        1.05       11.24     10.62 o
   1  14  18       60.79       67.90     15.46 o
   2  14  18        6.50        9.47     12.60 o
  -6  15  18       62.94       65.18     18.57 o
  -5  15  18        0.52        0.09     12.60 o
  -4  15  18        0.02       -9.94     10.28 o
  -3  15  18      229.64      263.69     21.41 o
  -2  15  18        0.06        9.08     11.87 o
  -1  15  18       88.38       85.34     15.79 o
   0  15  18       43.01       34.51     14.07 o
   1  15  18       68.11       56.20     17.87 o
  -6  16  18       89.03       63.05     18.10 o
  -5  16  18        4.85        4.66     14.98 o
  -4  16  18        1.28        1.03     13.25 o
  -3  16  18        7.60        3.04     11.97 o
  -2  16  18     1626.69     1549.51     44.32 o
  -1  16  18       15.42       15.36     12.61 o
   0  16  18       20.22       31.99     13.70 o
   1  16  18        2.91        6.90     14.74 o
  -5  17  18        6.01      -12.38     12.38 o
  -4  17  18       21.42        0.56     14.23 o
  -3  17  18      390.55      376.46     29.19 o
  -2  17  18       18.96       12.55     13.68 o
  -1  17  18        6.62       11.74     14.93 o
   0  17  18      202.85      208.83     24.58 o
  -2  18  18      100.69       66.18     18.80 o
  -9   0  19       34.17       32.46     24.44 o
  -7   0  19      475.46      476.85     31.17 o
  -5   0  19      584.24      619.03     26.41 o
  -3   0  19        2.95        1.97      7.98 o
  -1   0  19     1628.11     1635.31     41.36 o
   1   0  19      167.93       98.21     38.40 o
   3   0  19     1110.72     1263.02     44.50 o
  -9   1  19      101.87      100.91     21.35 o
  -8   1  19        0.58        0.32     11.11 o
  -7   1  19       88.72      123.25     16.17 o
  -6   1  19        3.22        1.49      7.24 o
  -5   1  19      306.70      332.41     16.49 o
  -4   1  19       40.49       22.45      7.04 o
  -3   1  19      307.77      228.35     11.89 o
  -2   1  19        7.07       10.58      7.36 o
  -1   1  19       23.41       18.58      7.90 o
   0   1  19       56.70       52.61      9.65 o
   1   1  19        2.22        0.00      8.63 o
   2   1  19       98.03      114.73     12.83 o
   3   1  19       16.32       22.32     10.45 o
   4   1  19      335.62      328.91     27.53 o
  -9   2  19      337.34      327.30     38.57 o
  -8   2  19       24.91       16.10     15.60 o
  -7   2  19      133.62      123.01     16.98 o
  -6   2  19       96.47       81.87     10.79 o
  -5   2  19     1043.17     1047.62     23.52 o
  -4   2  19      132.89      115.26     10.47 o
  -3   2  19     1096.32     1144.14     22.56 o
  -2   2  19      535.91      558.63     19.98 o
  -1   2  19      680.00      659.50     19.82 o
   0   2  19      471.80      447.30     45.44 o
   1   2  19       54.56       61.42     10.71 o
   2   2  19      773.22      728.61     39.46 o
   3   2  19      261.31      262.58     17.64 o
   4   2  19      187.90      207.51     20.38 o
  -9   3  19        1.62       23.21     16.54 o
  -8   3  19       40.47       50.31     14.01 o
  -7   3  19      167.96      162.17     16.55 o
  -6   3  19      182.33      197.76     14.14 o
  -5   3  19       49.05       49.18      8.68 o
  -4   3  19        1.62       -4.30      6.49 o
  -3   3  19        0.57       -0.43      6.68 o
  -2   3  19       89.50       86.50     10.90 o
  -1   3  19       11.94        9.89      6.39 o
   0   3  19      509.43      511.31     18.89 o
   1   3  19      803.35      831.93     24.02 o
   2   3  19        2.08       -5.88      8.86 o
   3   3  19        5.88       -8.32      9.32 o
   4   3  19      221.76      228.01     21.38 o
  -9   4  19        7.91       -7.72     19.37 o
  -8   4  19      117.59      159.33     19.08 o
  -7   4  19      128.92      142.16     13.44 o
  -6   4  19      308.07      316.95     19.19 o
  -5   4  19      153.63      167.46     13.50 o
  -4   4  19      111.91      100.42     10.37 o
  -3   4  19       10.27       16.17      7.95 o
  -2   4  19      147.34      108.31     27.73 o
  -1   4  19      269.58      321.18     17.22 o
   0   4  19        0.06        1.73      8.89 o
   1   4  19       12.78       17.26      9.26 o
   2   4  19       12.92       -3.51      8.74 o
   3   4  19      247.49      230.70     18.97 o
   4   4  19       50.52       54.75     15.55 o
  -9   5  19       18.59       24.51     17.31 o
  -8   5  19      608.18      618.40     39.49 o
  -7   5  19       35.38       42.19     10.69 o
  -6   5  19       44.65       51.96     10.24 o
  -5   5  19      256.32      206.56     24.32 o
  -4   5  19      870.43      885.14     29.81 o
  -3   5  19       14.38        6.62      6.69 o
  -2   5  19      408.83      450.67     22.46 o
  -1   5  19       44.23       67.54     12.91 o
   0   5  19       93.14       86.95     12.30 o
   1   5  19      683.26      650.88     24.20 o
   2   5  19      432.08      444.82     19.59 o
   3   5  19       31.54       38.03     11.33 o
   4   5  19        5.79        8.32     13.49 o
  -9   6  19       27.05       11.03     13.64 o
  -8   6  19      453.18      465.83     24.62 o
  -7   6  19      121.43      120.44     15.21 o
  -6   6  19       26.39       30.32      9.74 o
  -5   6  19       56.20       39.67      8.76 o
  -4   6  19       27.47       25.56      8.53 o
  -3   6  19        5.56       12.11      8.95 o
  -2   6  19     1290.49     1392.85     32.53 o
  -1   6  19      418.84      430.90     22.80 o
   0   6  19       10.52        2.67     10.49 o
   1   6  19       47.04       43.10     11.42 o
   2   6  19      252.57      256.03     18.52 o
   3   6  19      597.37      676.41     29.42 o
   4   6  19      257.16      164.37     49.32 o
  -9   7  19        3.77        5.96      9.92 o
  -8   7  19      997.89      633.60    331.45 o
  -7   7  19       18.29       15.08      9.17 o
  -6   7  19      269.82      272.19     19.20 o
  -5   7  19       56.18       69.95     11.34 o
  -4   7  19       34.82       34.88     10.16 o
  -3   7  19        2.14        2.12      8.79 o
  -2   7  19      767.62      852.30     26.59 o
  -1   7  19      142.81      178.46     16.72 o
   0   7  19       13.96        5.95     10.69 o
   1   7  19        0.02       11.04     11.58 o
   2   7  19      141.72      163.21     16.58 o
   3   7  19        0.33        2.62     12.54 o
   4   7  19      305.60      310.60     27.69 o
  -8   8  19       34.31       34.54     13.17 o
  -7   8  19      540.58      512.17     25.60 o
  -6   8  19       26.58       32.00     12.06 o
  -5   8  19      415.11      420.16     19.71 o
  -4   8  19      180.50      204.95     15.36 o
  -3   8  19      147.34      117.91     32.59 o
  -2   8  19       22.01       35.94     10.24 o
  -1   8  19      102.16      108.47     15.06 o
   0   8  19        0.02       -4.46     10.11 o
   1   8  19      154.26      195.61     19.08 o
   2   8  19       32.38       43.09     14.56 o
   3   8  19      180.20      163.12     22.37 o
  -8   9  19      308.12      264.26     24.43 o
  -7   9  19       64.60       69.01     13.97 o
  -6   9  19      270.33      246.20     19.79 o
  -5   9  19       51.55       52.53     13.08 o
  -4   9  19      145.33      139.91     14.03 o
  -3   9  19      578.90      575.61     22.79 o
  -2   9  19      693.46      754.93     25.61 o
  -1   9  19        3.52        4.28     10.33 o
   0   9  19        6.95       -3.19     10.43 o
   1   9  19      108.83      108.35     16.40 o
   2   9  19       66.91       73.56     15.90 o
   3   9  19       57.65       62.60     23.11 o
  -8  10  19      107.18      112.23     19.65 o
  -7  10  19      138.86      146.81     17.41 o
  -6  10  19       73.96       68.45     14.13 o
  -5  10  19      151.01      140.85     16.70 o
  -4  10  19      179.80      169.94     19.06 o
  -3  10  19       19.18       19.08      9.71 o
  -2  10  19       86.97       95.35     12.58 o
  -1  10  19      414.63      485.92     22.67 o
   0  10  19        0.90       -7.54     10.38 o
   1  10  19        0.58       -0.02     11.29 o
   2  10  19      114.75      108.97     17.60 o
   3  10  19     1013.07     1032.50     54.92 o
  -7  11  19        8.17        8.55     16.17 o
  -6  11  19       91.15       97.71     15.24 o
  -5  11  19       18.20        8.89     11.01 o
  -4  11  19       77.53       97.60     14.98 o
  -3  11  19       33.32       31.65     12.57 o
  -2  11  19      260.83      276.41     18.28 o
  -1  11  19      471.83      494.94     22.53 o
   0  11  19      203.74      278.92     21.43 o
   1  11  19      294.21      302.02     22.62 o
   2  11  19      139.81      149.18     21.62 o
  -7  12  19        8.19       -4.47     12.69 o
  -6  12  19      216.86      225.44     23.30 o
  -5  12  19       41.53       42.68     12.76 o
  -4  12  19       36.63       31.81     12.69 o
  -3  12  19       60.99       58.43     13.60 o
  -2  12  19      158.18      193.47     19.16 o
  -1  12  19        2.40        3.39      9.10 o
   0  12  19       19.57       19.33     12.72 o
   1  12  19      297.60      337.24     23.37 o
   2  12  19        0.42        2.72     15.08 o
  -7  13  19       16.65       17.45     14.74 o
  -6  13  19       12.54        4.14     13.46 o
  -5  13  19       43.38       60.06     14.36 o
  -4  13  19       56.91       57.25     14.41 o
  -3  13  19       88.02       76.70     15.04 o
  -2  13  19        0.32       -2.87     10.86 o
  -1  13  19      336.57      315.32     23.02 o
   0  13  19        9.74        9.25     10.42 o
   1  13  19      158.72      186.36     23.37 o
   2  13  19       10.22        6.64     16.05 o
  -6  14  19       19.13       25.35     15.25 o
  -5  14  19      194.48      200.13     23.06 o
  -4  14  19        5.94       16.97     14.32 o
  -3  14  19      182.40      212.25     19.95 o
  -2  14  19      183.23      192.75     19.82 o
  -1  14  19       32.58       24.94     13.32 o
   0  14  19       98.58      106.88     20.26 o
   1  14  19       85.57       79.26     20.20 o
  -5  15  19       31.43       35.67     15.66 o
  -4  15  19       43.45       34.03     16.38 o
  -3  15  19       72.06       78.67     18.19 o
  -2  15  19      130.20      170.14     22.21 o
  -1  15  19      257.81      247.65     25.45 o
   0  15  19      159.38      175.79     23.29 o
  -4  16  19        0.70       -8.67     13.23 o
  -3  16  19        7.29        7.24     14.11 o
  -2  16  19        5.23       -1.56     14.36 o
  -1  16  19      285.30      260.37     26.32 o
  -8   0  20       60.79       47.47     26.01 o
  -6   0  20       35.03       21.84     14.61 o
  -4   0  20      128.89      138.72     16.30 o
  -2   0  20      795.95      728.22     29.73 o
   0   0  20     1203.91     1327.07     40.71 o
   2   0  20      218.16      228.38     23.11 o
  -9   1  20       42.84       54.88     18.98 o
  -8   1  20        0.85       15.86     15.47 o
  -7   1  20      271.21      333.67     23.52 o
  -6   1  20       20.16       13.07      9.80 o
  -5   1  20       99.38       99.34     11.28 o
  -4   1  20      189.74      188.54     14.13 o
  -3   1  20       34.69       36.59      7.89 o
  -2   1  20      218.18      226.97     15.27 o
  -1   1  20      327.94      330.70     16.03 o
   0   1  20       67.31       57.07     10.21 o
   1   1  20       51.23       73.49     10.86 o
   2   1  20      660.53      682.85     26.54 o
   3   1  20       91.69       63.58     15.20 o
  -9   2  20       60.83       48.00     27.58 o
  -8   2  20      235.55      243.09     21.73 o
  -7   2  20        0.02      -12.27     12.27 o
  -6   2  20      685.51      672.81     30.82 o
  -5   2  20      195.23      209.43     14.40 o
  -4   2  20       80.42       72.29      9.76 o
  -3   2  20       65.80       57.14      9.60 o
  -2   2  20      372.03      385.56     18.54 o
  -1   2  20       41.68       45.04     10.64 o
   0   2  20      111.42       55.34     17.54 o
   1   2  20        0.11       -0.10      8.47 o
   2   2  20        5.76        7.27      9.66 o
   3   2  20       12.09        7.66     12.75 o
  -9   3  20       61.93       70.60     19.75 o
  -8   3  20       78.65       58.87     14.34 o
  -7   3  20      241.14      254.66     22.45 o
  -6   3  20       13.45        1.73      9.11 o
  -5   3  20      229.56      257.32     15.97 o
  -4   3  20       87.34       83.32     10.16 o
  -3   3  20        6.63        4.61      7.66 o
  -2   3  20      501.26      544.46     24.27 o
  -1   3  20      448.39      394.39     24.88 o
   0   3  20        1.54        7.16      9.42 o
   1   3  20        6.11       12.76     10.33 o
   2   3  20        1.75       -7.81      9.01 o
   3   3  20       11.07        8.05      9.71 o
  -9   4  20        5.65      -14.00     14.00 o
  -8   4  20       85.64      105.81     21.52 o
  -7   4  20      104.86      112.19     14.70 o
  -6   4  20      153.27      123.07     14.53 o
  -5   4  20       70.83       59.65     10.75 o
  -4   4  20       57.95       51.98     10.62 o
  -3   4  20     1623.64     1680.47     32.32 o
  -2   4  20      272.90      281.30     27.20 o
  -1   4  20      200.74      204.87     17.60 o
   0   4  20       77.28       82.92     12.47 o
   1   4  20      238.55      257.26     17.92 o
   2   4  20      139.93      170.78     16.78 o
   3   4  20       12.98        7.57     14.51 o
  -8   5  20       33.05       39.42     18.66 o
  -7   5  20        6.36       -4.33     12.08 o
  -6   5  20      134.10      120.07     12.90 o
  -5   5  20        7.45        7.66      8.57 o
  -4   5  20       43.06       53.28     11.10 o
  -3   5  20      642.61      650.42     26.80 o
  -2   5  20      368.32      345.83     18.76 o
  -1   5  20       42.73       42.46     13.78 o
   0   5  20       51.08       42.90     13.06 o
   1   5  20      576.96      603.42     24.45 o
   2   5  20      109.23      131.36     15.37 o
   3   5  20      187.67      154.30     21.77 o
  -8   6  20      113.27      118.58     18.92 o
  -7   6  20       11.21       -4.18     10.05 o
  -6   6  20       14.88       15.52      9.33 o
  -5   6  20       44.49       43.69     10.27 o
  -4   6  20      668.49      707.89     27.85 o
  -3   6  20      502.11      508.51     21.44 o
  -2   6  20       12.89       20.42     10.15 o
  -1   6  20      381.29      410.36     22.56 o
   0   6  20      130.62      123.16     16.00 o
   1   6  20        0.26        0.72     11.21 o
   2   6  20       28.19       40.84     21.04 o
   3   6  20      184.97      168.21     22.56 o
  -8   7  20      335.78      371.88     26.84 o
  -7   7  20      243.35      238.37     24.36 o
  -6   7  20       70.91       35.85     19.25 o
  -5   7  20        0.34       -1.28      8.22 o
  -4   7  20      663.38      703.67     28.11 o
  -3   7  20       81.33       96.52     12.66 o
  -2   7  20       94.99      113.17     13.63 o
  -1   7  20      285.84      287.18     20.20 o
   0   7  20       77.93      115.57     16.17 o
   1   7  20      208.87      271.72     21.36 o
   2   7  20        9.61        0.68     14.44 o
   3   7  20       84.61       74.40     28.19 o
  -8   8  20     1165.49      967.12     65.28 o
  -7   8  20       22.07       24.35     12.22 o
  -6   8  20      448.91      459.52     24.77 o
  -5   8  20        0.15        5.28     10.76 o
  -4   8  20     1113.79     1193.60     31.62 o
  -3   8  20        0.42       -1.86      8.76 o
  -2   8  20      621.15      627.58     24.61 o
  -1   8  20       66.88       71.04     14.17 o
   0   8  20       15.58       18.93     12.10 o
   1   8  20       61.89       77.41     15.74 o
   2   8  20       89.07       92.77     19.76 o
  -7   9  20      203.53      256.00     23.88 o
  -6   9  20       83.76       96.31     15.71 o
  -5   9  20      187.27      230.72     19.04 o
  -4   9  20      372.92      363.00     22.80 o
  -3   9  20        0.05       12.34      9.81 o
  -2   9  20       22.93       31.88     10.75 o
  -1   9  20      344.21      361.19     24.92 o
   0   9  20      108.14      142.08     17.44 o
   1   9  20      250.87      231.83     21.10 o
   2   9  20        0.70       -2.13     14.58 o
  -7  10  20      211.21      216.57     23.00 o
  -6  10  20      249.69      272.10     24.33 o
  -5  10  20       13.70       21.87     11.62 o
  -4  10  20       21.30       34.17     12.85 o
  -3  10  20      189.35      202.12     18.96 o
  -2  10  20       12.81        9.89      7.82 o
  -1  10  20      149.19      144.47     15.40 o
   0  10  20       37.34       46.89     13.91 o
   1  10  20      142.65      155.64     21.07 o
   2  10  20       10.32       17.06     15.94 o
  -7  11  20       34.52       22.84     14.72 o
  -6  11  20      130.06      166.42     20.75 o
  -5  11  20      558.52      549.08     27.57 o
  -4  11  20      196.14      189.67     18.84 o
  -3  11  20      452.31      444.00     25.29 o
  -2  11  20       40.82       38.86     11.80 o
  -1  11  20      121.41      106.89     14.36 o
   0  11  20       73.10       57.54     14.66 o
   1  11  20      280.18      327.75     27.86 o
  -6  12  20       17.79       21.41     14.91 o
  -5  12  20        4.89       11.03     13.72 o
  -4  12  20       34.00       14.15     13.57 o
  -3  12  20      220.54      271.33     21.93 o
  -2  12  20        4.37        5.71     11.53 o
  -1  12  20      560.10      414.23    129.93 o
   0  12  20       27.65       39.72     16.52 o
   1  12  20       30.26       31.40     16.75 o
  -5  13  20      673.71      707.11     36.43 o
  -4  13  20       32.96       32.63     15.59 o
  -3  13  20      109.43       71.63     17.27 o
  -2  13  20       18.06        9.95     14.45 o
  -1  13  20      523.21      467.58     31.67 o
   0  13  20       56.66       42.16     17.26 o
  -5  14  20       31.04       28.83     15.32 o
  -4  14  20      126.29      130.48     20.37 o
  -3  14  20       36.20       33.00     16.91 o
  -2  14  20      121.39      119.18     19.98 o
  -1  14  20      137.85      111.32     24.86 o
  -3  15  20       18.97       24.13     15.83 o
  -7   0  21      245.14      191.12     35.78 o
  -5   0  21       40.02       27.79     15.88 o
  -3   0  21       15.89        9.64     11.17 o
  -1   0  21      665.62      710.08     39.84 o
   1   0  21      239.70      323.38     25.34 o
  -8   1  21       97.47      109.31     22.38 o
  -7   1  21        1.74       14.88     12.95 o
  -6   1  21        1.86        8.39     11.59 o
  -5   1  21       46.54       64.47     12.65 o
  -4   1  21        8.21       -5.91      8.93 o
  -3   1  21        0.08        5.82      8.74 o
  -2   1  21     1073.91     1158.48     33.64 o
  -1   1  21        5.88       11.96      9.80 o
   0   1  21      184.94      169.99     15.32 o
   1   1  21      102.84       68.75     19.86 o
   2   1  21      350.80      283.42     52.25 o
  -8   2  21       27.63       18.14     15.88 o
  -7   2  21      572.73      587.32     30.66 o
  -6   2  21       61.73       67.99     15.32 o
  -5   2  21       49.39       54.87     15.70 o
  -4   2  21       29.48        7.04      8.64 o
  -3   2  21     2126.24     2197.43     41.40 o
  -2   2  21      983.71     1004.00     31.90 o
  -1   2  21      130.37      162.60     14.82 o
   0   2  21       43.84       67.36     12.05 o
   1   2  21       87.32       80.53     13.65 o
   2   2  21        5.85       12.58     14.88 o
  -8   3  21       68.44       76.77     20.11 o
  -7   3  21        5.25        5.48     12.28 o
  -6   3  21       63.71       60.24     15.04 o
  -5   3  21      277.27      291.00     19.54 o
  -4   3  21      189.38      209.83     17.92 o
  -3   3  21      252.29      274.29     15.61 o
  -2   3  21       79.48       69.66     13.47 o
  -1   3  21       30.60       26.84     11.60 o
   0   3  21      317.42      331.14     22.02 o
   1   3  21       99.02       90.38     14.08 o
   2   3  21        5.17        4.02     14.44 o
  -8   4  21        0.38        7.94     14.96 o
  -7   4  21      218.27      171.58     49.24 o
  -6   4  21      161.77      190.34     17.66 o
  -5   4  21        2.28       -9.20      9.20 o
  -4   4  21       34.26       42.25     10.92 o
  -3   4  21      700.04      785.16     23.15 o
  -2   4  21       95.22      102.85     14.51 o
  -1   4  21       84.41       76.84     13.33 o
   0   4  21       39.29       35.11     12.67 o
   1   4  21      322.09      364.11     24.09 o
   2   4  21       59.81       43.15     16.51 o
  -8   5  21       39.91       39.79     25.13 o
  -7   5  21      125.48      131.85     23.90 o
  -6   5  21       45.63       22.44      9.70 o
  -5   5  21      184.25      228.56     16.20 o
  -4   5  21      108.77      122.60     13.72 o
  -3   5  21       13.75       14.61      9.61 o
  -2   5  21        9.78        5.74      8.42 o
  -1   5  21        0.68       -5.87     10.00 o
   0   5  21       46.43       62.82     14.46 o
   1   5  21        0.10       10.24     14.14 o
   2   5  21      177.04      189.13     27.86 o
  -7   6  21       26.33       30.77     14.90 o
  -6   6  21       24.77       29.19     11.94 o
  -5   6  21       61.79       46.00     12.24 o
  -4   6  21       61.70       98.89     13.02 o
  -3   6  21      147.18      134.96     14.04 o
  -2   6  21       76.83      102.79     13.38 o
  -1   6  21      138.45      143.84     16.76 o
   0   6  21      226.40      249.54     20.51 o
   1   6  21      477.21      499.94     31.38 o
   2   6  21        2.83        3.19     18.69 o
  -7   7  21      227.73      228.74     38.14 o
  -6   7  21       84.00       98.74     15.84 o
  -5   7  21       91.82       65.63     29.50 o
  -4   7  21      649.13      647.30     62.14 o
  -3   7  21       37.59       26.42     10.37 o
  -2   7  21       63.82       86.97     13.23 o
  -1   7  21       24.21       37.47     13.22 o
   0   7  21       21.92       38.55     13.24 o
   1   7  21      118.39      144.37     21.32 o
   2   7  21        3.41        3.35     17.94 o
  -7   8  21       78.22       50.43     22.14 o
  -6   8  21       25.86       26.06     14.03 o
  -5   8  21      144.35      153.32     17.37 o
  -4   8  21       68.45       96.98     13.43 o
  -3   8  21      373.38      408.05     21.09 o
  -2   8  21        3.40        0.77      9.64 o
  -1   8  21       45.50       27.08     14.85 o
   0   8  21       21.45       14.30     14.67 o
   1   8  21      331.50      342.12     27.66 o
  -6   9  21       79.79       83.33     17.65 o
  -5   9  21      123.18      147.37     19.62 o
  -4   9  21      507.91      508.00     26.38 o
  -3   9  21       71.03       62.12     11.51 o
  -2   9  21       22.42       23.66     10.90 o
  -1   9  21       14.20       17.99     11.87 o
   0   9  21      264.69      271.62     29.47 o
   1   9  21      279.72      280.90     27.70 o
  -6  10  21       97.27      101.24     18.77 o
  -5  10  21       58.66       71.92     17.16 o
  -4  10  21      230.38      249.70     24.03 o
  -3  10  21        4.58       -2.48     12.06 o
  -2  10  21        3.93        2.25     10.23 o
  -1  10  21      677.11      703.15     30.58 o
   0  10  21       19.37       22.40     14.58 o
  -5  11  21       34.14       28.11     14.84 o
  -4  11  21        7.53        8.95     13.98 o
  -3  11  21      140.31      182.62     21.96 o
  -2  11  21       12.75       25.61     14.72 o
  -1  11  21        0.01       -4.98     11.29 o
   0  11  21      286.72      285.02     26.37 o
  -5  12  21        8.62        5.68     13.66 o
  -4  12  21       13.38       18.51     14.36 o
  -3  12  21        0.95      -11.64     11.64 o
  -2  12  21       67.71       34.76     16.24 o
  -1  12  21       93.53       88.34     19.78 o
  -3  13  21       21.57        5.89     13.66 o
  -2  13  21      159.96      155.55     22.22 o
  -6   0  22      221.95      190.60     36.48 o
  -4   0  22       52.58       32.82     35.78 o
  -2   0  22        7.20       39.27     26.88 o
   0   0  22       44.02       51.80     20.25 o
  -7   1  22      194.05      224.67     28.39 o
  -6   1  22       29.49       25.77     13.80 o
  -5   1  22      726.01      777.48     37.58 o
  -4   1  22       55.15       57.27     13.11 o
  -3   1  22       97.15       99.01     14.80 o
  -2   1  22      543.80      571.45     30.84 o
  -1   1  22      290.88      312.80     25.94 o
   0   1  22       42.94       55.59     14.18 o
   1   1  22       77.58       67.14     17.27 o
  -7   2  22       59.89       66.73     15.97 o
  -6   2  22      178.86      207.28     21.43 o
  -5   2  22        0.37        1.22     11.97 o
  -4   2  22       41.77       46.97     15.20 o
  -3   2  22      341.08      377.80     19.98 o
  -2   2  22        4.26       10.86     13.11 o
  -1   2  22       87.54       61.86     15.96 o
   0   2  22       81.22       88.02     17.84 o
   1   2  22       72.65       75.59     17.46 o
  -7   3  22      303.77      305.84     24.85 o
  -6   3  22        0.67       10.63     12.47 o
  -5   3  22      399.86      411.76     27.31 o
  -4   3  22        0.16       -2.67     10.43 o
  -3   3  22      482.67      472.22     21.80 o
  -2   3  22       92.88       77.25     16.59 o
  -1   3  22       59.07       52.62     13.76 o
   0   3  22       10.91       10.97     10.71 o
   1   3  22      315.64      303.01     63.88 o
  -7   4  22      127.86      168.60     35.43 o
  -6   4  22      273.39      277.68     24.10 o
  -5   4  22        0.04       -4.37     11.93 o
  -4   4  22       64.87       55.53     13.30 o
  -3   4  22       91.02      114.80     16.21 o
  -2   4  22       89.55       84.87     13.27 o
  -1   4  22      478.24      402.76    125.10 o
   0   4  22        4.70        7.26     13.40 o
   1   4  22      205.91      224.28     29.55 o
  -7   5  22       92.59      127.76     33.69 o
  -6   5  22        1.69       22.33     17.07 o
  -5   5  22       83.08       72.05     13.87 o
  -4   5  22       41.38       46.95     13.01 o
  -3   5  22        5.98        6.19      9.71 o
  -2   5  22       62.25       47.39     13.20 o
  -1   5  22       18.98        3.65     10.88 o
   0   5  22      260.35      274.62     26.60 o
   1   5  22       24.96       29.06     20.42 o
  -6   6  22       48.16       40.62     18.50 o
  -5   6  22       53.49       58.38     14.61 o
  -4   6  22      265.50      286.19     18.57 o
  -3   6  22      387.11      450.14     24.86 o
  -2   6  22       20.18       21.02     10.78 o
  -1   6  22       51.26       61.98     16.89 o
   0   6  22        7.52       18.31     14.45 o
   1   6  22      372.54      338.60     34.41 o
  -6   7  22      101.95       91.50     22.84 o
  -5   7  22       66.56       78.78     16.48 o
  -4   7  22      241.76      184.49     43.48 o
  -3   7  22      420.68      459.48     24.67 o
  -2   7  22       60.94       60.01     14.26 o
  -1   7  22      167.70      203.89     22.52 o
   0   7  22        6.28      -12.52     12.52 o
  -6   8  22      762.37      446.49    239.05 o
  -5   8  22        7.53        6.70     13.19 o
  -4   8  22       58.25       54.88     15.77 o
  -3   8  22        0.09       -3.41     10.32 o
  -2   8  22      362.44      414.78     24.91 o
  -1   8  22       29.78       29.78     15.45 o
   0   8  22       22.35       43.70     16.86 o
  -5   9  22       79.84      102.93     18.36 o
  -4   9  22      171.01      153.49     20.34 o
  -3   9  22       51.73       44.53     16.47 o
  -2   9  22       22.62       35.73     13.54 o
  -1   9  22        5.45       -0.15     12.00 o
  -4  10  22      160.06      194.02     30.18 o
  -3  10  22       10.31        2.80     13.83 o
  -2  10  22       59.28       49.11     16.78 o
  -5   0  23      321.54      275.42     42.59 o
  -3   0  23       16.39       -0.90     15.06 o
  -6   1  23      167.22      204.87     27.44 o
  -5   1  23       16.97       22.01     14.03 o
[truncated: 1,719 more chars]
